# Supplementary material for: Six new bacterial species isolated from the phycosphere of marine macroalgae: a joint analysis based on taxonomy and polysaccharide utilization loci
Source: Front Microbiol. 2025 Jul 18;16:1642517. doi: 10.3389/fmicb.2025.1642517 (PMC12313589; doi:10.3389/fmicb.2025.1642517)
Supplement: Supplementary file 2 [file Supplementary_file_2.xlsx]

## Sheet: Table Legend
Table	Description
Supplementary Table S1	Unique features and phenotypic characteristics (API 20 NE) that distinguish strain 3-376T, 4-2040T, 2-473AT, 4-528T, 4-911T and 463T, positive. -, negative. W, weakly positive. ND, no data available.
Supplementary Table S2	Major cellular fatty acid composition (%) of strains 3-376T; 2, 4-2040T; 3, 2-473AT; 4, 4-528T; 5, 4-911T; 6, 463T. Values were percentages of total fatty acids. Fatty acids that represented > 2.0 % of the total fatty acids in all strains were listed. Summed features represented groups of two fatty acids that could not be separated by GLC or GC with the MIDI system. The specific fatty acids compo…
Supplementary Table S3	The basic genome information of the strain in Fig 2, including PULs, GC content, genome size, etc.
Supplementary Table S4	The value is shown the ANI similarity values of strains 3-376T, 4-2040T, 2-473AT, 4-528T, 4-911T and 463T and related type strains of the related genus.
Supplementary Table S5	The value is shown the AAI,POCP similarity values of strains 3-376T, 4-2040T, 2-473AT, 4-528T, 4-911T and 463T and related type strains of the related genus.
Supplementary Table S6	All globally distributed samples with 97.0% sequence similarity to strain 3-376T, 4-2040T, 2-473AT, 4-528T, 4-911T and 463T. Relative abundance values greater than 0.01. Includes latitude and longitude and their specific type.
Supplementary Table S7	The list of the Carbohydrate-active enzymes (CAZymes) and its activities in family in the genome of strains 3-376T, 4-2040T, 2-473AT, 4-528T, 4-911T and 463T and all bacteria in the genome phylogenetic tree. AAs, auxiliary activities; CBMs, carbohydrate-binding modules; CEs, carbohydrate esterases; GHs, glycoside hydrolases; GTs, glycosyl transferase; PLs, polysaccharide lyases.
Supplementary Table S8	All Predicted Polysaccharide Utilization Loci (PULs)
Supplementary Table S9	Basic Information of All Annotated PULs in the Genomes
Supplementary Table S10	RPKM values of strains of the strain 3-376T, 4-2040T, 2-473AT, 4-528T, 4-911T and 463T.
Supplementary Table S11	Relative abundance on family and genus level.

## Sheet: S1
	Unique features that distinguish strain 3-376T, 2-627T,4-2040T,2-473AT,4-528T, and 463T, positive. -, negative. W, weakly positive.V, variable. FA, Facultativelyanaerobic. A, Aerobic. ND, no data available.
	Strain ID	3-376	4-2040	2-473A	4-528	4-911	463
	highest sequence similarity Species	Ulvibacter litoralis (95.79%)	Tamlana fucoidanivorans (95.83%)	Eudoraea chungangensis (95.26%)	Maribacter vaceletii (97.03%)	Brumimicrobium aurantiacum (97.31%)	Fulvivirga sedimenti (91.68%)
	Family	Flavobacteriaeae	Flavobacteriaeae	Flavobacteriaeae	Flavobacteriaeae	Crocinitomicaceae	Cytophagaceae
	Species name	Ulvibacter algarum	Tamlana algarum	Eudoraea algarum	Maribacter algarum	Brumimicrobium ulvae	Aurantiphycus algarum
	Accession number of KCTC Certificate of Deposit
	Accession number of MCCC Certificate of Deposit	MCCC 1H01507	MCCC 1H00922	MCCC 1H00698	MCCC 1H00803	MCCC 1H00873	MCCC 1H00865
	Cell size (µm)	0.4-0.9 μm in length and 0.3–0.4 μm in width	0.4 μm in length and 0.4 μm in width	2.1-2.4 μm in length and 0.2-0.3 μm in width	0.8-1.0 μm in length and 0.3 μm in width.	1.3-1.7 μm in length and 0.2 μm in width	0.5-0.6 μm in length and 0.3-0.4 μm in width
	Temperature for growth (°C): range	10-37	15-35	20-35	10-40	10-35	20-35
	Temperature for growth (°C): optimum	25	28	30–33	25-30	25–28	28
	NaCl tolerance (%, w/v):range	0-6	1-6	1-6	0-10	1-8	0-6
	NaCl tolerance (%, w/v): optimum	1-3	3	3-4	2-5	6	2-3
	pH for growth: range	5.5-9.0	6-9	6-9	5.5-9.0	5.5-9.0	5.5-9
	pH for growth:optimum	7-8	7.5	7.5	8	7.5	7.5
	Tween20	+	+	+	+	-	-
	Tween40	+	+	-	+	+	-
	Tween60	+	+	-	+	+	-
	Tween80	+	-	-	+	+	-
	Starch	-	-	+	+	-	+
	Cellulose	-	-	-	-	+	-
	DNA	-	-	+	-	+	＋
	Casein	-	-	+	-	+	+
	Oxidase	+	+	-	+	+	＋
	Catalase	+	+	+	+	+	-
	Nitrate reduction	-	+	-	+	-	+
	Gram-test	-	-	-	-	-	-
	L-tryptophane	-	-	-	-	-	-
	D-glucose	-	-	-	-	-	-
	arginine dihydrolase	-	-	-	-	-	-
	urease	-	-	-	-	-	-
	β-glucosidase	w	+	+	+	+	+
	gelatin	-	-	-	+	+	+
	β-galactosidase	-	-	+	-	-	+
	glucose	-	-	-	-	-	-
	arabinose	-	-	-	-	-	-
	mannose	-	-	-	-	-	-
	mannitol	-	-	-	-	-	-
	N-Acétyl-Glucosamine	-	-	-	-	-	-
	maltose	-	-	-	-	-	-
	potassium gluconate	-	-	-	-	-	-
	acide caprique	-	-	-	-	-	-
	acide adipique	-	-	-	-	-	-
	acide malique	-	-	-	-	-	-
	citrate utilization	-	-	-	-	-	-
	acide phénylacétique	-	-	-		-	-
	GC%	0.344276	0.354399	0.453147	0.351726	0.360515	0.438958
	Major quinone	MK-6	MK-6	MK-6	MK-6	MK-6	MK-7
	Polar lipids	PE, AL	PE, AL, L	PE, AL, L	PE，PL	PE, AL	PE, AL, L

## Sheet: S2
Taxa: 1, 3-376T; 2, 4-2040T; 3, 2-473AT; 4, 4-528T; 5, 4-911T; 6, 463T. Major components (≧10%) are highlighted in bold. Symbol: ND, not detected.
Fatty acids	1	2	3	4	5	6
Straight-chain
C10:0	ND	ND	0.26	0.95	ND	ND
C11:0	ND	ND	ND	ND	0.08	ND
C12:0	0.1	0.27	ND	ND	0.14	ND
C13:0	0.13	0.28	ND	ND	0.27	ND
C14:0	0.62	1	0.6	1.17	1.07	ND
C15:0	ND	ND	ND	ND	ND	ND
C16:0	4.74	5.23	2.75	5.04	4.83	ND
C17:0	0.33	0.24	0.21	0.34	0.3	ND
C18:0	1.85	1.11	2.43	5.22	2.73	1.08
C19:0	0.21	0.13	0.86	1.33	0.24	ND
C20:0	ND	ND	0.09	ND	0.26	ND
Unsaturated
C14:1 w5c	0.08	ND	ND	ND	0.21	ND
C15:1 w5c	0.88	ND	0.55	0.54	2.57	ND
C15:1 w6c	2.02	0.95	1.36	1.37	2.52	ND
C15:1 w8c	ND	ND	ND	ND	1.68	ND
C16:1 w5c	ND	ND	ND	ND	0.11	ND
iso-C17:1 w5c	ND	ND	0.15	ND	ND	ND
iso-C17:1 w6c	ND	0.41	0.41	1.23	ND	ND
iso-C17:1 w8c	ND	0.59	0.41	0.68	ND	ND
C17:1 w6c	4.49	ND	ND	ND	0.27	ND
C17:1 w8c	1.4	ND	ND	ND	0.35	ND
anteiso-C17:1 w9c	2.31	ND	ND	ND	ND	ND
C18:1 w9c	1.31	0.55	1.1	2.92	1.9	ND
C20:1 w7c	0.3	ND	0.35	0.84	ND	ND
C20:2 w6,9c	0.79	ND	ND	1.05	ND	ND
C20:4 w6,9,12,15c	ND	0.11	ND	ND	ND	ND
Branched
iso-C10:0	0.21	ND	ND	ND	ND	ND
iso-C11:0	ND	ND	ND	ND	0.1	ND
iso-C12:0	ND	ND	ND	ND	0.19	ND
iso-C13:0	0.33	0.47	0.27	0.43	0.75	ND
iso-C14:0	ND	0.11	0.09	ND	1.82	ND
anteiso-C11:0	0.24	ND	0.33	0.81	0.12	ND
anteiso-C13:0	0.15	0.16	ND	ND	ND	ND
anteiso-C14:0	0.13	ND	ND	ND	ND	ND
iso-C14:0	0.84	ND	ND	ND	ND	ND
iso-C14:1E	ND	ND	ND	ND	ND	ND
iso-C15:0	20.9	25.82	17.35	15.17	18.3	28.31
anteiso-C15:0	8.39	6.54	0.31	0.88	0.36	ND
iso-C15:1 F	ND	ND	ND	ND	6.17	ND
iso-C15:1 G	0.9	10.9	14.8	14.81	11.78	11.4
anteiso-C15:1 A	0.11	ND	ND	ND	0.05	ND
iso-C16:0	3.38	ND	0.23	ND	ND	ND
anteiso-C16:0	ND	ND	0.1	ND	ND	ND
alcohol-C16:0 N	0.1	ND	0.22	0.31	0.04	ND
iso-C16:1 H	1.5	ND	ND	ND	0.1	ND
iso-C17:0	0.85	0.35	0.57	ND	0.28	ND
anteiso-C17:0	0.29	0.3	0.31	0.58	0.33	ND
iso-C19:0	0.31	0.12	0.48	1.11	0.19	ND
iso-C20:0	ND	ND	ND	0.43	ND	ND
Methyl fatty acids
C17:0 10-methyl	ND	ND	ND	ND	0.23	ND
C18:1 w7c 11-methyl	ND	ND	0.52	0.87	ND	ND
Hydroxylated
iso-C12:0 3-OH	ND	0.13	ND	ND	0.21	ND
iso-C13:0 3-OH	ND	ND	ND	ND	0.11	0.62
iso-C14:0 3-OH	0.32	ND	0.11	ND	ND	ND
C15:0 2-OH	4.89	0.83	0.32	0.38	0.4	ND
C15:0 3-OH	ND	1.8	5.13	1.39	0.83	0.32
iso-C15:0 3-OH	2.36	14.93	9.94	5.7	8.51	8.2
C16:0 2-OH	ND	ND	ND	ND	0.17	ND
C16:0 3-OH	1.55	ND	ND	ND	ND	ND
iso-C16:0 3-OH	2.47	1.27	1.61	0.55	0.57	ND
C16:0 3-OH	ND	4.89	5.47	5.83	2.43	ND
C17:0 2-OH	ND	1.18	ND	ND	ND	ND
C17:0 3-OH	0.57	0.86	0.74	0.44	0.14	ND
iso-C17:0 3-OH	10.19	13.37	22.24	17.39	15.06	16.15
C18:0 3-OH	ND	0.27	ND	0.89	ND	ND
C18:1 2-OH	ND	0.12	0.19	ND	ND	ND
Summed Features
1	0.13	ND	ND	ND	ND	ND
2	ND	0.46	0.44	0.74	0.31	ND
3	12.53	3.47	4.58	5.98	7.43	11.63
7	0.31	ND	0.92	ND	0.42	ND
8	0.85	0.34	0.42	1.25	1.01	21.05
9	3.67	0.33	0.77	1.39	2.02	1.24
All data listed in the table were from this study. Values represent the proportion of fatty acids in terms of percentages out of the total. "Summed Features" refers to a group of fatty acids that cannot be separated by GLC using the MIDI system. Summed Feature 1 was listed as C13:0 3-OH/iso-C15:1 H; Summed Feature 2 was listed as C14:0 3OH/C16:1 iso I; Summed Feature 3 was listed as C16:1 w6c/C16…

## Sheet: S3
SPECIES	Tree_ID	GTDB_new	Completeness	Contamination	Strain heterogeneity	GC	GC std	Genome size	ambiguous bases	scaffolds	contigs	Longest scaffold	Longest contig	N50 (scaffolds)	N50 (contigs)	Mean scaffold length	Mean contig length	Coding density	predicted genes	16S_rRNA	23S_rRNA	5S_rRNA	isolation_source	海洋还是陆地	分离样品（简化并转化为大类）				∑ susC/D pair	∑ CAZyme gene clusters (CGCs)	∑ PUL-like	∑ PUL	∑ four types of PUL	∑ SusD	∑ TIGR	∑ TonB	∑ Sulfatase	∑ GH	∑ PL	∑ CE	∑ AA	∑ CBM	∑ GT	∑ CAZymes (GH, GT, PL, AA, CE, CBM)	∑ CAZymes (GH, PL, CE)
Ulvibacterium marinum CCMM 3	1	d__Bacteria;p__Bacteroidota;c__Bacteroidia;o__Flavobacteriales;f__Flavobacteriaceae;g__Ulvibacterium;s__Ulvibacterium marinum	99.61	2.2	0	0.412041	0.0676455	5908984	0	14	14	1670967	1670967	1348314	1348314	422070	422070	0.907612	5144	1	1	1	seawater	marine	seawater	Environment	Marine	sea	4	13	3	21	41	27	28	23	54	97	6	15	0	24	44	186	118
Pelagihabitans pacificus TP-CH-4	2	d__Bacteria;p__Bacteroidota;c__Bacteroidia;o__Flavobacteriales;f__Flavobacteriaceae;g__Pelagihabitans;s__Pelagihabitans pacificus	99.67	0.66	0	0.44507	0.0486504	4560827	10	22	23	1708583	1708583	726443	726443	207310	198296	0.90302	4068	1	1	1	From surface of a marine sponge, a seamount near the Yap Trench, the tropical western Pacific	marine	marine sponge	Host	Animal	Other	3	11	2	5	21	8	8	19	18	65	2	8	1	11	50	137	75
Maribacter algae 2-631A	3	d__Bacteria;p__Bacteroidota;c__Bacteroidia;o__Flavobacteriales;f__Flavobacteriaceae;g__Maribacter	99.67	0.5	0	0.44477	0.0322033	5203266	0	162	162	341924	341924	147256	147256	32118.9	32118.9	0.88056	4442	2	1	1	Macroalgae	marine					7	23	13	19	62	14	14	26	16	73	8	7	3	13	52	156	88
Kriegella aquimaris DSM 19886	4	d__Bacteria;p__Bacteroidota;c__Bacteroidia;o__Flavobacteriales;f__Flavobacteriaceae;g__Kriegella;s__Kriegella aquimaris	99.67	0.54	0	0.395997	0.0479225	6057242	1830	48	49	1244864	1199544	317933	317933	126193	123580	0.894881	5019	1	2	2	seawater	marine	seawater	Environment	Marine	sea	12	10	2	37	61	67	69	25	91	124	24	20	1	21	50	240	168
Pricia antarctica DSM 23421	5	d__Bacteria;p__Bacteroidota;c__Bacteroidia;o__Flavobacteriales;f__Flavobacteriaceae;g__Pricia;s__Pricia antarctica	98.9	0.88	0	0.437864	0.0669047	4851997	1002	52	53	703343	703343	450975	450975	93307.6	91528.2	0.87954	4185	1	1	2	sandy intertidal sediment	terresrrial	sediment	Environment	Marine	intertidal	13	8	4	15	40	34	34	21	37	73	1	18	2	16	53	163	92
Pareuzebyella sediminis S2-4-21	6	d__Bacteria;p__Bacteroidota;c__Bacteroidia;o__Flavobacteriales;f__Flavobacteriaceae;g__Pareuzebyella;s__Pareuzebyella sediminis	99.34	0.99	0	0.415137	0.0487824	4907048	0	20	20	1574046	1574046	982853	982853	245352	245352	0.896742	4197	1	1	1	coastal sediment	marine	sediment	Environment	Marine	sea coast	9	12	4	12	37	26	25	26	42	81	3	19	1	21	51	176	103
Pseudozobellia thermophila DSM 19858	7	d__Bacteria;p__Bacteroidota;c__Bacteroidia;o__Flavobacteriales;f__Flavobacteriaceae;g__Pseudozobellia;s__Pseudozobellia thermophila	99.67	1.04	25	0.470842	0.074424	5036817	6241	36	44	1274834	1274834	475669	335218	139912	114331	0.900674	4216	2	2	2	green alga Ulva fenestrata	Terrestrial	Green alga	Host	Plant	ihi	8	6	3	22	39	52	54	30	62	110	9	14	1	19	54	207	133
Euzebyella marina CY 1	8	d__Bacteria;p__Bacteroidota;c__Bacteroidia;o__Flavobacteriales;f__Flavobacteriaceae;g__Euzebyella;s__Euzebyella marina	99.65	1.1	50	0.40155	0	4707469	0	1	1	4707469	4707469	4707469	4707469	4707469	4707469	0.9134	4065	2	2	2	seawater	marine	seawater	Environment	Marine	sea	5	8	3	22	38	35	37	26	28	69	2	18	0	16	50	155	89
Euzebyella saccharophila 7SM30	9	d__Bacteria;p__Bacteroidota;c__Bacteroidia;o__Flavobacteriales;f__Flavobacteriaceae;g__Euzebyella;s__Euzebyella saccharophila	99.32	0	0	0.397293	0.0431177	4463747	0	18	18	1523448	1523448	1005308	1005308	247986	247986	0.913652	3865	1	1	1	From surface seawater, off the western Mediterranean coast in Vinaroz, Spain	marine	seawater	Environment	Marine	sea surface	2	8	2	21	33	37	38	27	25	78	2	19	0	15	42	156	99
Zobellia uliginosa DSM 2061	10	d__Bacteria;p__Bacteroidota;c__Bacteroidia;o__Flavobacteriales;f__Flavobacteriaceae;g__Zobellia;s__Zobellia uliginosa	99.67	1.53	0	0.426307	0.0565686	5303163	0	27	27	1136348	1136348	914779	914779	196413	196413	0.90348	4471	1	1	1	Surface sediment	Terrestrial	sediment sample	Environment	Terrestrial	ground	6	7	6	30	49	56	57	31	63	126	14	9	1	19	50	219	149
Zobellia russellii KMM 3677	11	d__Bacteria;p__Bacteroidota;c__Bacteroidia;o__Flavobacteriales;f__Flavobacteriaceae;g__Zobellia;s__Zobellia russellii	99.67	0.66	0	0.390079	0.0676502	4923091	0	49	49	1350759	1350759	644008	644008	100471	100471	0.912837	4040	1	1	1	Green alga, Acrosiphonia sonderi	Terrestrial	Green alga	Host	Plant	ihi	9	7	3	25	44	57	59	28	68	106	13	7	0	21	53	200	126
Zobellia roscoffensis Asnod1-F08	12	d__Bacteria;p__Bacteroidota;c__Bacteroidia;o__Flavobacteriales;f__Flavobacteriaceae;g__Zobellia;s__Zobellia roscoffensis	99.67	0.99	0	0.375569	0.00635858	4978974	94	2	3	4977861	4613929	4977861	4613929	2489487	1.65963e+06	0.910726	4055	1	1	2	epiphytic microbiota of the brown alga Ascophyllum nodosum	marine	plant	Environment	Terrestrial	ground	8	9	2	23	42	52	54	26	73	99	14	7	1	16	57	194	120
Zobellia amurskyensis KMM 3526	13	d__Bacteria;p__Bacteroidota;c__Bacteroidia;o__Flavobacteriales;f__Flavobacteriaceae;g__Zobellia;s__Zobellia amurskyensis	99.61	1.32	0	0.380215	0.0245279	5136021	2	120	120	221511	221511	94524	94524	42800.2	42800.2	0.909756	4268	1	1	1	Sea water	marine	water	Environment	Marine	sea	16	11	1	25	53	59	62	27	82	103	15	6	0	18	57	199	124
Zobellia nedashkovskayae Asnod2-B07-B	14	d__Bacteria;p__Bacteroidota;c__Bacteroidia;o__Flavobacteriales;f__Flavobacteriaceae;g__Zobellia;s__Zobellia nedashkovskayae	99.67	0.71	0	0.368012	0.0336753	4939430	2	2	2	4937885	4937883	4937885	4937883	2469715	2469714	0.905176	4106	1	1	2	epiphytic microbiota of the brown alga Ascophyllum nodosum	marine	plant	Environment	Terrestrial	ground	7	10	4	16	37	34	36	27	49	85	14	7	1	11	59	177	106
Zobellia barbeyronii KMM 6746	15	d__Bacteria;p__Bacteroidota;c__Bacteroidia;o__Flavobacteriales;f__Flavobacteriaceae;g__Zobellia;s__Zobellia barbeyronii	99.67	1.04	0	0.366875	0.0414303	4977540	0	37	37	1101338	1101338	927759	927759	134528	134528	0.906874	4137	1	1	1							6	10	4	17	37	34	35	27	62	85	16	7	0	11	56	175	108
Zobellia laminariae KMM 3676	16	d__Bacteria;p__Bacteroidota;c__Bacteroidia;o__Flavobacteriales;f__Flavobacteriaceae;g__Zobellia;s__Zobellia laminariae	99.5	1.37	0	0.3677	0.0563887	5153020	300	24	27	1629023	1429896	1429896	904812	214709	190841	0.899184	4311	1	1	1	Brown alga, Laminaria japonica	marine	alga	Host	Plant	ihi	7	10	3	19	39	38	39	25	58	88	16	7	1	17	58	187	111
Maribacter arenosus CAU 1321	17	d__Bacteria;p__Bacteroidota;c__Bacteroidia;o__Flavobacteriales;f__Flavobacteriaceae;g__Maribacter_A;s__Maribacter_A arenosus	99.01	0.89	0	0.398815	0.068629	4171209	0	24	24	1143067	1143067	655689	655689	173800	173800	0.902211	3761	1	1	1	sea sand	terrestrial	sand	Environment	Marine	sea	2	12	1	8	23	10	10	22	18	90	6	6	0	11	51	164	102
Maribacter luteus RZ05	18	d__Bacteria;p__Bacteroidota;c__Bacteroidia;o__Flavobacteriales;f__Flavobacteriaceae;g__Maribacter_A;s__Maribacter_A luteus	99.34	1.51	9.09	0.389386	0.0462158	4651603	449	30	38	778591	778591	445090	423284	155053	122399	0.90211	3949	1	1	1	Macroalgae	marine	sediment	Environment	Marine	seabed	3	10	1	15	29	26	26	23	31	142	19	12	1	7	44	225	173
Maribacter polysiphoniae DSM 23514	19	d__Bacteria;p__Bacteroidota;c__Bacteroidia;o__Flavobacteriales;f__Flavobacteriaceae;g__Maribacter_A;s__Maribacter_A polysiphoniae	99.67	1.85	0	0.40302	0.0348617	5129962	9054	30	38	1033297	719070	478881	290338	170999	134761	0.894574	4499	2	2	2		marine					3	8	3	18	32	31	31	29	21	124	7	15	1	9	38	194	146
Maribacter vaceletii DSM 25230	20	d__Bacteria;p__Bacteroidota;c__Bacteroidia;o__Flavobacteriales;f__Flavobacteriaceae;g__Maribacter_B;s__Maribacter_B vaceletii	99.67	0.33	0	0.317096	0.04845	3889815	156	15	16	1787734	1787734	771605	771605	259321	243104	0.920556	3352	1	1	1	marine sponge Suberites carnosus	marine	sponge	Host	Animal	Other	3	7	4	12	26	23	25	26	51	94	6	10	0	4	44	158	110
Maribacter algarum RZ26	21	d__Bacteria;p__Bacteroidota;c__Bacteroidia;o__Flavobacteriales;f__Flavobacteriaceae;g__Maribacter_C;s__Maribacter_C algarum	99.67	1.23	0	0.379696	0.0446321	5110706	10	20	21	2066491	2066491	1114618	1114618	255535	243366	0.919887	4463	1	1	3	Algae	marine	red algae	Host	Plant	ihi	4	10	5	8	27	16	20	24	37	61	10	9	0	22	50	152	80
R4_Bin_MAXBIN__079_sub_1	22	d__Bacteria;p__Bacteroidota;c__Bacteroidia;o__Flavobacteriales;f__Flavobacteriaceae;g__Maribacter	65.52	0	0	0.348444	0.00851272	2666953	0	127	127	88734	88734	39061	39061	20999.6	20999.6	0.897041	2468	0	0	2	Macroalgae	marine	alga				4	12	4	4	24	5	7	17	8	26	5	5	0	9	28	73	36
Maribacter sp 4-1016	23	d__Bacteria;p__Bacteroidota;c__Bacteroidia;o__Flavobacteriales;f__Flavobacteriaceae;g__Maribacter	99.67	0.83	0	0.352122	0.0637714	4153948	0	29	29	1247051	1247051	877018	877018	143240	143240	0.916904	3619	1	2	1	Macroalgae	marine	alga				5	24	4	25	58	15	17	23	33	77	12	24	12	23	55	203	113
Maribacter algarum 4-528	24	d__Bacteria;p__Bacteroidota;c__Bacteroidia;o__Flavobacteriales;f__Flavobacteriaceae;g__Maribacter	99.67	0.5	0	0.351726	0.0644082	4174141	0	35	35	1237052	1237052	462307	462307	119261	119261	0.916904	3643	1	1	1	Macroalgae	marine	alga				5	25	4	25	59	15	17	23	32	77	12	24	11	22	63	209	113
Maribacter thermophilus HT7-2	25	d__Bacteria;p__Bacteroidota;c__Bacteroidia;o__Flavobacteriales;f__Flavobacteriaceae;g__Maribacter;s__Maribacter thermophilus	99.67	0.05	0	0.389346	0.0209233	4050606	4465	2	7	4049130	1588249	4049130	1358364	2025303	578020	0.910815	3535	2	2	2	seaweed and seawater	Terrestrial	flower	#N/A	#N/A	#N/A	7	7	0	14	28	23	25	22	11	42	4	7	1	12	42	108	53
Maribacter cobaltidurans B1	26	d__Bacteria;p__Bacteroidota;c__Bacteroidia;o__Flavobacteriales;f__Flavobacteriaceae;g__Maribacter;s__Maribacter cobaltidurans	99.34	0.82	0	0.397295	0	4639957	0	1	1	4639957	4639957	4639957	4639957	4639957	4639957	0.912075	4188	2	2	2	From deep sea sediment, South Atlantic Ocean	marine	sediment	Environment	Marine	deep sea	4	8	0	9	21	14	15	21	6	57	0	15	0	13	36	121	72
Maribacter algicola PoM-212	27	d__Bacteria;p__Bacteroidota;c__Bacteroidia;o__Flavobacteriales;f__Flavobacteriaceae;g__Maribacter;s__Maribacter algicola	99.67	0.17	0	0.410028	0.0447451	4114314	2	7	7	2184756	2184756	2184756	2184756	587759	587759	0.915285	3589	1	1	0	marine	Marine	Marine red alga	Environment	Marine	sea	2	8	2	9	21	12	13	19	22	53	0	6	0	15	47	121	59
Maribacter aurantiacus KCTC 52409	28	d__Bacteria;p__Bacteroidota;c__Bacteroidia;o__Flavobacteriales;f__Flavobacteriaceae;g__Maribacter;s__Maribacter flavus	99.67	0.99	0	0.418027	0.0569797	4158743	0	35	35	1224586	1224586	291397	291397	118821	118821	0.908625	3649	1	1	1	From sediment sample, sedimentation basin of a mariculture farm, Dengbu island, Zhejiang province, China	marine	sediment sample	Environment	Terrestrial	ground	2	10	3	8	23	13	14	21	15	44	1	12	0	9	43	109	57
Maribacter flavus KCTC 42508	29	d__Bacteria;p__Bacteroidota;c__Bacteroidia;o__Flavobacteriales;f__Flavobacteriaceae;g__Maribacter;s__Maribacter flavus	99.67	0.54	0	0.418128	0.0474765	4303602	487	6	11	2406184	1875221	2406184	766565	717267	391192	0.909256	3791	1	1	3	From culture broth of a seawater-dependent cyanobacterium (algae) Plectonema sp.	marine	culture broth	Host	Plant	Nutrient Tissue	3	9	2	7	21	12	13	21	19	46	1	10	0	12	42	111	57
Maribacter antarcticus DSM 21422	30	d__Bacteria;p__Bacteroidota;c__Bacteroidia;o__Flavobacteriales;f__Flavobacteriaceae;g__Maribacter;s__Maribacter antarcticus	99.67	0.11	0	0.374263	0.0296396	4853010	2949	32	35	1099025	767842	353268	339358	151657	138573	0.857549	4305	2	2	2	Antarctic green alga Pyramimonas gelidicola	marine	green alga	Host	Plant	Other	5	9	3	6	23	14	18	25	26	63	0	8	0	14	36	121	71
Maribacter sedimenticola DSM 19840	31	d__Bacteria;p__Bacteroidota;c__Bacteroidia;o__Flavobacteriales;f__Flavobacteriaceae;g__Maribacter;s__Maribacter sedimenticola	99.67	0.99	0	0.375073	0.0319433	4269365	4426	20	24	1196437	906122	949460	776522	213468	177706	0.914477	3699	0	0	2	Marine bottom sediment	Marine	Marine bottom sediment	Environment	Marine	seabotton	5	5	3	12	25	22	23	24	9	64	7	10	1	10	45	137	81
Maribacter arcticus DSM 23546	32	d__Bacteria;p__Bacteroidota;c__Bacteroidia;o__Flavobacteriales;f__Flavobacteriaceae;g__Maribacter;s__Maribacter arcticus	99.5	0.54	0	0.349859	0.0355142	4211145	7368	22	27	617470	617470	304870	245225	191416	155695	0.897429	3735	1	1	3	marine sediment	Marine	marine sediment	Environment	Marine	seabed	2	7	4	4	17	7	8	21	11	45	1	7	1	13	38	105	53
Maribacter orientalis DSM 16471	33	d__Bacteria;p__Bacteroidota;c__Bacteroidia;o__Flavobacteriales;f__Flavobacteriaceae;g__Maribacter;s__Maribacter orientalis	99.67	0.67	0	0.351067	0.0334628	4163533	3048	26	29	823043	815161	574194	574194	160136	143465	0.89861	3723	1	1	2	Seawater	marine	seawater	Environment	Marine	sea	2	10	1	5	18	8	9	20	11	47	1	6	1	7	47	109	54
Maribacter dokdonensis DSW-8	34	d__Bacteria;p__Bacteroidota;c__Bacteroidia;o__Flavobacteriales;f__Flavobacteriaceae;g__Maribacter;s__Maribacter dokdonensis	99.67	0.33	0	0.36089	0	4505800	100	1	1	4505800	4505700	4505800	4505700	4505800	4505700	0.91677	3910	3	3	3	sea water	marine	water	Environment	Marine	sea	4	9	2	14	29	23	24	26	23	60	13	7	0	15	50	145	80
Maribacter litoralis SDRB-Phe2	35	d__Bacteria;p__Bacteroidota;c__Bacteroidia;o__Flavobacteriales;f__Flavobacteriaceae;g__Maribacter;s__Maribacter litoralis	99.34	1.49	0	0.359391	0.0549869	4564535	500	35	40	1631545	1204866	952591	941454	130415	114101	0.910383	4042	3	1	4	Sinduri beach sediment in Taean, Republic of Korea [12355].	Terrestrial	sediment	Environment	Marine	beach	6	6	1	12	25	23	23	24	23	54	13	6	0	11	42	126	73
Maribacter stanieri DSM 19891	36	d__Bacteria;p__Bacteroidota;c__Bacteroidia;o__Flavobacteriales;f__Flavobacteriaceae;g__Maribacter;s__Maribacter stanieri	99.67	0.92	0	0.343737	0.0505779	4460741	2104	9	12	2394081	2034226	2394081	805828	495638	371553	0.912304	3877	1	1	2	green alga Ulva fenestrata	Terrestrial	Green alga	Host	Plant	ihi	5	9	2	11	27	19	19	25	17	58	10	9	1	11	42	131	77
Maribacter ulvicola DSM 15366	37	d__Bacteria;p__Bacteroidota;c__Bacteroidia;o__Flavobacteriales;f__Flavobacteriaceae;g__Maribacter;s__Maribacter ulvicola	99.67	0.11	0	0.35189	0.0525288	4511475	0	24	24	2009350	2009350	458180	458180	187978	187978	0.891036	3902	1	1	1	green alga Ulva fenestrata	Terrestrial	Green alga	Host	Plant	ihi	8	7	3	13	31	32	30	27	20	52	9	7	1	11	45	125	68
Maribacter forsetii DSM 18668	38	d__Bacteria;p__Bacteroidota;c__Bacteroidia;o__Flavobacteriales;f__Flavobacteriaceae;g__Maribacter;s__Maribacter forsetii	99.67	0.5	0	0.351807	0	4514366	0	1	1	4514366	4514366	4514366	4514366	4514366	4514366	0.909295	3861	3	3	3	seawater	Maritime	seawater	Environment	Marine	sea	7	8	1	8	24	19	20	26	15	46	11	6	0	6	43	112	63
Maribacter caenipelagi CECT 8455	39	d__Bacteria;p__Bacteroidota;c__Bacteroidia;o__Flavobacteriales;f__Flavobacteriaceae;g__Maribacter;s__Maribacter caenipelagi	99.67	1.08	0	0.351832	0.0652365	4281860	922	20	26	942589	942589	559655	409143	214093	164651	0.905782	3767	1	1	1	tidal flat sediment	marine	tidal flat sediment	Environment	Marine	Flat	4	8	1	9	22	14	14	22	4	46	8	12	0	8	46	120	66
Maribacter aquivivus DSM 16478	40	d__Bacteria;p__Bacteroidota;c__Bacteroidia;o__Flavobacteriales;f__Flavobacteriaceae;g__Maribacter;s__Maribacter aquivivus	99.67	1.03	0	0.344927	0.0499802	4578396	5153	11	16	2431341	2373344	2431341	2373344	416218	285828	0.907646	3990	1	1	4	Seawater	marine	seawater	Environment	Marine	sea	2	7	2	8	19	13	13	25	13	56	9	4	0	7	57	133	69
Maribacter spongiicola DSM 25233	41	d__Bacteria;p__Bacteroidota;c__Bacteroidia;o__Flavobacteriales;f__Flavobacteriaceae;g__Maribacter;s__Maribacter spongiicola	99.67	0.33	0	0.35127	0.0466145	4455565	1069	18	23	1858526	1397429	1103697	1103697	247531	193674	0.904967	3851	1	1	1	marine sponge Leucosolenia sp.	marine	sponge	Host	Animal	Other	4	7	0	9	20	18	17	25	25	58	10	3	1	12	47	131	71
Costertonia aggregata KCCM 42265	42	d__Bacteria;p__Bacteroidota;c__Bacteroidia;o__Flavobacteriales;f__Flavobacteriaceae;g__Costertonia;s__Costertonia aggregata	99.34	0.33	0	0.394437	0	3910334	0	1	1	3910334	3910334	3910334	3910334	3910334	3910334	0.908056	3635	3	3	3	young marine biofilm	marine	young marine biofilm	Environment	Marine	Sea	3	5	2	7	17	10	10	24	4	39	0	7	0	6	43	95	46
Saonia flava DSM 29762	43	d__Bacteria;p__Bacteroidota;c__Bacteroidia;o__Flavobacteriales;f__Flavobacteriaceae;g__Saonia;s__Saonia flava	99.34	0.65	0	0.361665	0.0702012	3801316	577	5	11	2773624	1222563	2773624	947233	760263	345522	0.917147	3386	1	1	1	sea water	marine	seawater	Environment	Marine	sea	5	9	1	8	23	15	15	20	7	59	0	12	1	7	40	119	71
Eudoraea sp 221	44	d__Bacteria;p__Bacteroidota;c__Bacteroidia;o__Flavobacteriales;f__Flavobacteriaceae;g__Eudoraea	99.67	0.83	0	0.451856	0.0481995	4540785	0	33	33	979849	979849	726335	726335	137600	137600	0.905381	4189	1	1	1	Macroalgae	marine	alga				15	20	6	15	56	16	18	21	4	66	6	38	5	17	40	172	110
Eudoraea sp 565_2	45	d__Bacteria;p__Bacteroidota;c__Bacteroidia;o__Flavobacteriales;f__Flavobacteriaceae;g__Eudoraea	99.67	0.83	0	0.451914	0.0724799	4540060	0	49	49	595997	595997	391890	391890	92654.3	92654.3	0.90517	4194	1	1	1	Macroalgae	marine	alga				17	20	6	15	58	16	18	21	4	66	5	39	5	17	40	172	110
Eudoraea algarum 2-473A	46	d__Bacteria;p__Bacteroidota;c__Bacteroidia;o__Flavobacteriales;f__Flavobacteriaceae;g__Eudoraea	99.46	2.61	0	0.453147	0.0549095	4621862	0	456	456	550915	550915	187979	187979	10135.7	10135.7	0.903317	4557	1	1	1	Macroalgae	marine	alga				17	20	6	15	58	16	18	19	4	52	1	7	1	10	40	111	60
Eudoraea adriatica DSM 19308	47	d__Bacteria;p__Bacteroidota;c__Bacteroidia;o__Flavobacteriales;f__Flavobacteriaceae;g__Eudoraea;s__Eudoraea adriatica	99.28	1.11	0	0.382523	0.0508123	3906474	3733	19	22	750395	750395	562897	562897	205604	177397	0.903066	3500	1	2	2	seawater	Marine	seawater	Environment	Marine	sea	3	9	1	2	15	5	5	17	19	50	0	7	1	8	41	107	57
Zeaxanthinibacter enoshimensis DSM 18435	48	d__Bacteria;p__Bacteroidota;c__Bacteroidia;o__Flavobacteriales;f__Flavobacteriaceae;g__Zeaxanthinibacter;s__Zeaxanthinibacter enoshimensis	99.34	0.5	0	0.463996	0.0696173	3337963	327	12	13	1448104	1448104	1233726	709771	278164	256741	0.908319	2934	1	1	1	Seawater	marine	seawater	Environment	Marine	sea	1	7	2	8	18	11	12	17	2	38	4	5	1	9	37	94	47
Muriicola soli MMS17-SY002	49	d__Bacteria;p__Bacteroidota;c__Bacteroidia;o__Flavobacteriales;f__Flavobacteriaceae;g__Muriicola;s__Muriicola soli	98.6	0.18	0	0.424272	0	3067493	0	1	1	3067493	3067493	3067493	3067493	3067493	3067493	0.921915	2899	2	2	2	Surface soil at a forest on Seonyu Island, Republic of Korea [13453].	Terrestrial	soil sample	Environment	Terrestrial	soil	3	7	1	2	13	6	6	18	2	39	1	3	0	6	36	85	43
Muriicola jejuensis DSM 21206	50	d__Bacteria;p__Bacteroidota;c__Bacteroidia;o__Flavobacteriales;f__Flavobacteriaceae;g__Muriicola;s__Muriicola jejuensis	99.01	0.73	0	0.483278	0.0801642	3310663	0	26	26	1788650	1788650	1788650	1788650	127333	127333	0.917207	3011	1	1	1							3	6	0	2	11	5	5	18	2	38	0	4	0	5	29	76	42
Poritiphilus flavus R33	51	d__Bacteria;p__Bacteroidota;c__Bacteroidia;o__Flavobacteriales;f__Flavobacteriaceae;g__Poritiphilus;s__Poritiphilus flavus	99.67	0.5	0	0.444813	0.0416942	4989619	0	19	19	842719	842719	550540	550540	262612	262612	0.901886	4225	1	1	1	From hermatypic coral Porites lutea, Weizhou Island, the Beibu Gulf, China	marine	coral	Host	Animal	Other	5	10	3	9	27	18	18	23	18	61	4	9	0	20	47	141	74
Robiginitalea biformata HTCC 2501	52	d__Bacteria;p__Bacteroidota;c__Bacteroidia;o__Flavobacteriales;f__Flavobacteriaceae;g__Robiginitalea;s__Robiginitalea biformata	99.01	0.11	0	0.552933	0	3530383	0	1	1	3530383	3530383	3530383	3530383	3530383	3530383	0.91554	3117	2	2	2	Salt water isolated July 2001	salt water	water	Environment	Marine	sea	2	7	0	5	14	7	7	19	10	35	0	5	0	9	43	92	40
Robiginitalea sediminis O458	53	d__Bacteria;p__Bacteroidota;c__Bacteroidia;o__Flavobacteriales;f__Flavobacteriaceae;g__Robiginitalea;s__Robiginitalea sediminis	99.01	0.77	0	0.549752	0.073014	3302432	989	15	31	1435050	500022	774286	322286	220162	106498	0.92347	2950	1	1	1	sediment	marine	sediment	Environment	Terrestrial	Ground	1	6	2	3	12	4	4	19	7	38	0	5	0	7	38	88	43
Robiginitalea myxolifaciens DSM 21019	54	d__Bacteria;p__Bacteroidota;c__Bacteroidia;o__Flavobacteriales;f__Flavobacteriaceae;g__Robiginitalea;s__Robiginitalea myxolifaciens	98.35	0	0	0.488703	0.00920962	3206962	2042	3	5	1829996	1371375	1829996	1368757	1.06899e+06	640984	0.934178	2835	1	1	1	marine sediment	Marine	marine sediment	Environment	Marine	seabed	2	7	1	2	12	4	4	20	6	30	0	4	0	8	45	87	34
Aureitalea marina NBRC 107741	62	d__Bacteria;p__Bacteroidota;c__Bacteroidia;o__Flavobacteriales;f__Flavobacteriaceae;g__Aureitalea;s__Aureitalea marina	97.88	1.14	33.33	0.456002	0.0245943	3074655	0	4	4	3041304	3041304	3041304	3041304	768664	768664	0.923605	2894	2	2	2	seawater	marine	seawater	Environment	Marine	sea	1	9	1	2	13	4	4	15	9	26	0	3	0	2	63	94	29
Marixanthomonas spongiae HN-E44	63	d__Bacteria;p__Bacteroidota;c__Bacteroidia;o__Flavobacteriales;f__Flavobacteriaceae;g__Marixanthomonas;s__Marixanthomonas spongiae	99.24	0.38	0	0.406162	0.0512394	3406541	0	32	32	549540	549540	377750	377750	106454	106454	0.896166	3130	1	1	2	sponge	marine	Sponge	Host	Animal	Other	3	6	2	1	12	4	4	20	0	5	0	4	0	3	58	70	9
Marixanthomonas ophiurae KMM 3046	64	d__Bacteria;p__Bacteroidota;c__Bacteroidia;o__Flavobacteriales;f__Flavobacteriaceae;g__Marixanthomonas;s__Marixanthomonas ophiurae	99.24	0.19	0	0.359382	0.116792	3303244	0	6	6	2255088	2255088	2255088	2255088	550541	550541	0.920375	3010	1	1	1	sea animal	terrestrial	Ophiuroid specimen	Host	Animal	Other	4	5	2	1	12	5	5	20	1	5	0	4	0	2	53	64	9
Cochleicola gelatinilyticus LPB0005	65	d__Bacteria;p__Bacteroidota;c__Bacteroidia;o__Flavobacteriales;f__Flavobacteriaceae;g__Cochleicola;s__Cochleicola gelatinilyticus	99.62	0	0	0.36348	0.0406437	3395737	0	54	54	1241811	1241811	643756	643756	62884	62884	0.910151	3060	1	1	1	Marine gastropod, Reichia luteostoma, caught near Yeongheung Island, Korea	Marine	Marine gastropod	Host	Animal	Other	3	5	1	2	11	5	5	16	0	13	0	4	0	6	58	81	17
Ulvibacter antarcticus DSM 23424	66	d__Bacteria;p__Bacteroidota;c__Bacteroidia;o__Flavobacteriales;f__Flavobacteriaceae;g__Ulvibacter;s__Ulvibacter antarcticus	99.24	0	0	0.367017	0.0413215	3845875	164	19	20	1039744	1039744	912414	912414	202414	192286	0.899746	3398	1	1	1	Antarctic seawater	marine	seawater	Environment	Marine	sea	3	7	0	3	13	6	6	19	1	16	4	5	0	5	56	86	25
Ulvibacter litoralis DSM 16195	67	d__Bacteria;p__Bacteroidota;c__Bacteroidia;o__Flavobacteriales;f__Flavobacteriaceae;g__Ulvibacter;s__Ulvibacter litoralis	99.62	0	0	0.358415	0.0382458	3821926	0	56	56	1322203	1322203	907925	907925	68248.7	68248.7	0.908004	3484	1	1	1	Green alga, Ulva fenestrata	Terrestrial	Green alga	Host	Plant	ihi	3	6	1	4	14	7	7	20	1	11	4	5	0	4	57	81	20
Marinirhabdus gelatinilytica DSM 101478	68	d__Bacteria;p__Bacteroidota;c__Bacteroidia;o__Flavobacteriales;f__Flavobacteriaceae;g__Marinirhabdus;s__Marinirhabdus gelatinilytica	98.86	0	0	0.412669	0.0864419	3293993	1834	24	36	1304074	1199885	653197	271410	137250	91448.9	0.910529	3044	1	1	1	surface seawater	Marine	seawater sample	Environment	Marine	sea surface	1	4	1	2	8	3	4	15	3	6	1	5	0	2	53	67	12
Ulvibacter algarum 3-376	69	d__Bacteria;p__Bacteroidota;c__Bacteroidia;o__Flavobacteriales;f__Flavobacteriaceae;g__Ulvibacter	99.24	0	0	0.344276	0.0371876	3553657	0	34	34	1032100	1032100	426886	426886	104519	104519	0.908535	3190	1	1	1	Macroalgae	Marine	alga				2	15	3	4	24	4	5	14	1	13	4	3	0	6	55	81	20
Patiriisocius marinistellae KK4	70	d__Bacteria;p__Bacteroidota;c__Bacteroidia;o__Flavobacteriales;f__Flavobacteriaceae;g__Patiriisocius;s__Patiriisocius marinistellae	99.62	0	0	0.333899	0.0409945	3341869	0	30	30	1478771	1478771	441699	441699	111396	111396	0.906229	3022	1	1	3	Surface of a starfish, Patiria pectinifera, collected off the coast of Hokkaido, Japan [13128].	Marine	starfish tissue	Host	Animal	Other	3	5	0	1	9	4	4	14	3	7	3	5	0	3	49	67	15
Patiriisocius marinus NBRC 109484	71	d__Bacteria;p__Bacteroidota;c__Bacteroidia;o__Flavobacteriales;f__Flavobacteriaceae;g__Patiriisocius;s__Patiriisocius marinus	99.62	0	0	0.33335	0.0374031	3558331	0	28	28	1143345	1143345	343998	343998	127083	127083	0.909691	3218	1	1	1	seawater	marine	water	Environment	Marine	sea	1	4	0	2	7	3	3	15	2	8	4	5	0	4	50	71	17
Seonamhaeicola maritimus 1505	72	d__Bacteria;p__Bacteroidota;c__Bacteroidia;o__Flavobacteriales;f__Flavobacteriaceae;g__Seonamhaeicola;s__Seonamhaeicola maritimus	99.34	1.65	0	0.332906	0.060591	4384604	1065	25	35	1921732	1344776	1184192	1184192	175384	125244	0.921798	3683	2	1	1	marine sediment	marine	sediment	Environment	Marine	seabed	3	11	5	12	31	26	27	22	92	172	23	7	0	9	48	259	202
Seonamhaeicola aphaedonensis CECT 8487	73	d__Bacteria;p__Bacteroidota;c__Bacteroidia;o__Flavobacteriales;f__Flavobacteriaceae;g__Seonamhaeicola;s__Seonamhaeicola aphaedonensis	99.01	0.92	0	0.337225	0.0326124	3508581	1541	41	54	864023	864023	363669	326924	85575.1	64945.2	0.908819	2982	1	1	3	Tidal flat	marine	tidal flat	Environment	Marine	Flat	1	7	2	6	16	11	12	17	19	92	10	3	0	6	50	161	105
Seonamhaeicola marinus B011	74	d__Bacteria;p__Bacteroidota;c__Bacteroidia;o__Flavobacteriales;f__Flavobacteriaceae;g__Seonamhaeicola;s__	100	31.18	86.96	0.333428	0.0248667	5072752	17684	925	1039	1406676	914382	531139	303893	5484.06	4865.32	0.91073	5076	1	0	0	Marine algae, Gracilaria blodgettii	Marine	Marine algae	Host	Plant	ihi	4	8	5	17	34	29	29	24	57	134	8	7	0	9	65	223	149
Seonamhaeicola algicola Gy8	75	d__Bacteria;p__Bacteroidota;c__Bacteroidia;o__Flavobacteriales;f__Flavobacteriaceae;g__Seonamhaeicola;s__Seonamhaeicola algicola	99.34	0	0	0.323153	0.059161	3707663	1689	34	52	761564	761271	682066	478202	109049	71268.7	0.917231	3117	1	2	1	red alga	marine	alga	Host	Plant	ihi	6	9	4	10	29	25	27	22	32	96	8	5	0	7	68	184	109
Tamlana sp 139	83	d__Bacteria;p__Bacteroidota;c__Bacteroidia;o__Flavobacteriales;f__Flavobacteriaceae;g__Tamlana	97.89	1.55	0	0.355116	0.0473123	4342781	0	123	123	846367	846367	273981	273981	35307.2	35307.2	0.87287	3795	1	2	1	Macroalgae	marine	alga				3	17	10	13	43	9	11	20	15	71	20	15	2	23	71	202	106
L4_Bin_MAXBIN__022_1	84	d__Bacteria;p__Bacteroidota;c__Bacteroidia;o__Flavobacteriales;f__Flavobacteriaceae;g__Tamlana	59.26	1.16	25	0.3615	0.0145124	2345284	0	159	159	67305	67305	23097	23097	14750.2	14750.2	0.884138	2071	0	0	1	Macroalgae	marine	alga				2	10	2	4	18	3	6	11	6	38	15	3	0	9	26	91	56
L1_Bin_Bin_90_1	85	d__Bacteria;p__Bacteroidota;c__Bacteroidia;o__Flavobacteriales;f__Flavobacteriaceae;g__Tamlana	87.72	1.77	10	0.359815	0.0153883	3063828	0	236	236	85571	85571	17997	17997	12982.3	12982.3	0.885189	2748	0	0	1	Macroalgae	marine	alga				6	12	0	8	26	7	8	18	3	56	9	12	3	16	41	137	77
Tamlana sp 926	86	d__Bacteria;p__Bacteroidota;c__Bacteroidia;o__Flavobacteriales;f__Flavobacteriaceae;g__Tamlana	97.89	1.06	0	0.353865	0.0434642	4232246	0	74	74	479065	479065	220991	220991	57192.5	57192.5	0.87524	3622	1	1	1	Macroalgae	marine	alga				4	19	10	12	45	9	10	18	15	65	20	5	0	12	62	164	90
Tamlana algarum 4-2040	87	d__Bacteria;p__Bacteroidota;c__Bacteroidia;o__Flavobacteriales;f__Flavobacteriaceae;g__Tamlana	97.89	1.07	0	0.354399	0.0387246	4275832	0	92	92	470524	470524	213361	213361	46476.4	46476.4	0.875697	3676	1	0	1	Macroalgae	marine	alga				4	18	10	12	44	9	10	18	15	65	20	5	0	12	62	164	90
Hyunsoonleella aquatilis SJ7	88	d__Bacteria;p__Bacteroidota;c__Bacteroidia;o__Flavobacteriales;f__Flavobacteriaceae;g__Jejuia;s__Jejuia aquatilis	99.01	1.2	0	0.381549	0.0536582	3934178	292	21	24	1244079	858786	789922	732525	187342	163912	0.910911	3409	1	1	3	sea water	marine	seawater	Environment	Marine	sea	2	9	2	8	21	15	14	18	25	66	20	4	0	8	66	164	90
Hyunsoonleella jejuensis DSM 21035	89	d__Bacteria;p__Bacteroidota;c__Bacteroidia;o__Flavobacteriales;f__Flavobacteriaceae;g__Jejuia;s__Jejuia jejuensis	99.01	0.42	0	0.346114	0.0780181	3480311	0	11	11	1545619	1545619	748923	748923	316392	316392	0.915918	2974	1	1	3	seawater	marine	seawater	Environment	Marine	sea	1	9	2	6	18	11	11	22	24	70	19	3	0	8	57	157	92
Jejuia pallidilutea DSM 21165	90	d__Bacteria;p__Bacteroidota;c__Bacteroidia;o__Flavobacteriales;f__Flavobacteriaceae;g__Jejuia;s__Jejuia pallidilutea	99.34	0.38	0	0.340248	0.0357334	4110363	0	34	34	811080	811080	389456	389456	120893	120893	0.906543	3458	1	1	1	seawater	marine	seawater	Environment	Marine	sea	1	10	2	10	23	17	18	21	50	103	17	8	0	16	58	202	128
Hyunsoonleella flava T58	91	d__Bacteria;p__Bacteroidota;c__Bacteroidia;o__Flavobacteriales;f__Flavobacteriaceae;g__Jejuia;s__Jejuia flava	99.01	0.76	40	0.349907	0.0412443	3807999	0	63	63	752412	752412	214833	214833	60444.4	60444.4	0.913106	3350	1	1	1	From marine sediment, the coastal area of Weihai, China	marine	sediment	Environment	Marine	seabed	2	6	3	8	19	13	13	22	24	72	17	4	0	10	54	157	93
Hyunsoonleella ulvae HU1-3	92	d__Bacteria;p__Bacteroidota;c__Bacteroidia;o__Flavobacteriales;f__Flavobacteriaceae;g__Jejuia;s__Jejuia ulvae	99.34	0.58	0	0.33887	0.0485296	4059856	0	23	23	1296182	1296182	832705	832705	176515	176515	0.914789	3494	1	1	1	seaweed	marine	algae	Host	Plant	ihi	1	10	1	9	21	17	18	21	14	82	12	5	0	10	68	177	99
Hyunsoonleella pacifica SW033	93	d__Bacteria;p__Bacteroidota;c__Bacteroidia;o__Flavobacteriales;f__Flavobacteriaceae;g__Jejuia;s__Jejuia pacifica	99.34	0.68	25	0.326986	0.0472972	4127878	274	34	37	849299	849299	690110	690110	121408	111557	0.909968	3536	1	1	1	a-surface water of South Pacific	Maritime	seawater	Environment	Marine	shallow sea	0	8	2	10	20	15	18	22	19	81	21	5	0	12	63	182	107
Putridiphycobacter roseus SM1701	94	d__Bacteria;p__Bacteroidota;c__Bacteroidia;o__Flavobacteriales;f__Crocinitomicaceae;g__Putridiphycobacter;s__Putridiphycobacter roseus	99.82	1.08	0	0.341041	0.0597262	4042952	20	105	106	896313	896313	301943	301943	38504.3	38140.9	0.905937	3541	3	4	1	rotten seaweed	marine	seaweed	Host	Plant	ihi	0	1	2	0	3	0	0	18	5	8	0	4	0	1	50	63	12
Crocinitomix algicola 0182	95	d__Bacteria;p__Bacteroidota;c__Bacteroidia;o__Flavobacteriales;f__Crocinitomicaceae;g__Crocinitomix;s__Crocinitomix algicola	100	0	0	0.353532	0.0282601	3719297	0	44	44	390341	390341	226153	226153	84529.5	84529.5	0.923637	3317	1	1	0	Rhodophyta	marine	Rhodophyta	Host	Plant	ihi	0	8	1	0	9	0	0	23	3	11	0	5	0	2	57	75	16
Crocinitomix catalasitica ATCC 23190	96	d__Bacteria;p__Bacteroidota;c__Bacteroidia;o__Flavobacteriales;f__Crocinitomicaceae;g__Crocinitomix;s__Crocinitomix catalasitica	100	0.54	0	0.340811	0.041145	4622888	3809	71	77	465555	362956	146732	128440	65111.1	59988	0.899422	4082	1	2	0	Under frozen sand in Auke Bay	marine	Under frozen sand in Auke Bay	Environment	Terrestrial	soil	0	6	2	1	9	1	1	28	3	11	1	5	0	2	56	75	17
Fluviicola taffensis DSM 16823	97	d__Bacteria;p__Bacteroidota;c__Bacteroidia;o__Flavobacteriales;f__Crocinitomicaceae;g__Fluviicola;s__Fluviicola taffensis	100	0	0	0.364947	0	4633577	0	1	1	4633577	4633577	4633577	4633577	4633577	4633577	0.906242	4095	2	2	2	river taff water	freshwater	water	Environment	Terrestrial	river	0	6	4	0	10	0	0	23	4	16	0	10	0	2	42	70	26
Lishizhenia tianjinensis CGMCC 1.7005	98	d__Bacteria;p__Bacteroidota;c__Bacteroidia;o__Flavobacteriales;f__Crocinitomicaceae;g__Lishizhenia;s__Lishizhenia tianjinensis	100	0	0	0.373976	0.0333124	3567068	1131	13	16	1490290	1125184	699464	407984	274390	222871	0.908044	3125	1	1	2	Coastal seawater of Tianjin, China [7830].	Marine	coastal seawater	Environment	Marine	sea coast	1	3	0	0	4	1	1	20	2	12	0	4	0	2	45	63	16
Brumimicrobium salinarum LHR20	99	d__Bacteria;p__Bacteroidota;c__Bacteroidia;o__Flavobacteriales;f__Crocinitomicaceae;g__Brumimicrobium;s__Brumimicrobium salinarum	98.92	0.65	0	0.343183	0.0406895	3413539	0	86	86	692780	692780	226131	226131	39692.3	39692.3	0.880684	3090	1	1	1	marine solar saltern.	saltern	saltern	Environment	Terrestrial	saltern	0	3	1	0	4	0	0	14	4	8	0	4	0	2	39	53	12
Brumimicrobium ulvae 4-911	100	d__Bacteria;p__Bacteroidota;c__Bacteroidia;o__Flavobacteriales;f__Crocinitomicaceae;g__Brumimicrobium	100	0	0	0.360515	0.0380887	3341332	0	46	46	528012	528012	253340	253340	72637.7	72637.7	0.892623	2912	1	1	1	Macroalgae	marine	alga				0	16	4	0	20	0	0	26	4	9	0	5	1	2	44	61	14
Brumimicrobium aurantiacum N62	101	d__Bacteria;p__Bacteroidota;c__Bacteroidia;o__Flavobacteriales;f__Crocinitomicaceae;g__Brumimicrobium;s__Brumimicrobium aurantiacum	100	0	0	0.338788	0.0304799	3423338	30	22	25	754028	754028	397576	245212	155606	136932	0.891921	2986	1	1	1	coastal sediment.	coastal sediment	sediment	Environment	Marine	sea coast	0	6	2	1	9	1	1	18	3	8	0	6	0	2	57	73	14
Brumimicrobium glaciale IC156	102	d__Bacteria;p__Bacteroidota;c__Bacteroidia;o__Flavobacteriales;f__Crocinitomicaceae;g__Brumimicrobium;s__Brumimicrobium glaciale	100	0	0	0.337991	0.0118455	4271785	0	12	12	953854	953854	627632	627632	355982	355982	0.85177	3559	1	1	3	various polar habitats.	polar	polar	Environment	Terrestrial	ground	0	2	2	1	5	1	1	17	5	8	0	3	0	2	48	61	11
Brumimicrobium mesophilum JCM 14063	103	d__Bacteria;p__Bacteroidota;c__Bacteroidia;o__Flavobacteriales;f__Crocinitomicaceae;g__Brumimicrobium;s__Brumimicrobium mesophilum	100	0.54	0	0.335939	0.026691	3882835	28	89	89	383525	383524	202362	202353	43627.4	43627	0.87456	3447	1	1	1	tidal flat sediment, and emended descriptions of the genus Brumimicrobium and Brumimicrobium glaciale.	tidal flat sediment	tidal flat sediment	Environment	Marine	Flat	1	1	4	0	6	1	1	25	2	7	0	5	0	2	50	64	12
Mangrovivirga cuniculi R1DC9	104	d__Bacteria;p__Bacteroidota;c__Bacteroidia;o__Cytophagales;f__Cyclobacteriaceae;g__Mangrovivirga;s__Mangrovivirga cuniculi	98.74	0.69	66.67	0.361261	0	4661901	0	1	1	4661901	4661901	4661901	4661901	4661901	4661901	0.899382	4249	4	4	4	Bioturbated mangrove sediment at the Ibn Sina Field Research Station and Nature Conservation Area in KAUST, Saudi Arabia [13409].	Terrestrial	sediment	Environment	Terrestrial	Soil	2	10	6	11	29	16	17	29	8	46	4	10	0	9	50	119	60
Xanthovirga aplysinae RKSG123	113	d__Bacteria;p__Bacteroidota;c__Bacteroidia;o__Cytophagales;f__Cyclobacteriaceae;g__Xanthovirga;s__Xanthovirga aplysinae	99.11	2.06	0	0.364896	0.0226436	5680486	6269	1300	1338	38405	38405	7273	7210	4369.6	4240.82	0.831913	5105	1	2	1	marine sponge (Aplysina fistularis)	Marine	Marine sponge	Host	Animal	Other	13	4	1	1	19	18	17	28	1	25	0	5	0	7	50	87	30
Cesiribacter andamanensis AMV16	114	d__Bacteria;p__Bacteroidota;c__Bacteroidia;o__Cytophagales;f__Cyclobacteriaceae;g__Cesiribacter;s__Cesiribacter andamanensis	96.35	0.6	0	0.545974	0.0183497	4759956	17	237	237	118810	118809	31683	31683	20084.2	20084.1	0.876333	4300	1	1	2	soil sample from mud volcano	Terrestrial	Soil	Environment	Terrestrial	soil	5	8	6	4	23	13	14	30	3	51	0	7	0	5	63	126	58
Nafulsella turpanensis ZLM-10	115	d__Bacteria;p__Bacteroidota;c__Bacteroidia;o__Cytophagales;f__Cyclobacteriaceae;g__Nafulsella;s__Nafulsella turpanensis	99.7	1.19	0	0.456719	0.0278974	4805588	0	109	109	254518	254518	98135	98135	44088	44088	0.866025	4148	1	1	1	arid soil	Terrestrial	soil	Environment	Terrestrial	Soil	2	9	2	7	20	10	12	21	1	56	3	11	0	5	65	140	70
Chryseotalea sanaruensis Ys	116	d__Bacteria;p__Bacteroidota;c__Bacteroidia;o__Cytophagales;f__Cyclobacteriaceae;g__Chryseotalea;s__Chryseotalea sanaruensis	99.85	0.3	0	0.38907	0.0351371	4712046	0	38	38	1095947	1095947	643474	643474	124001	124001	0.906615	4075	1	1	1	Lake water	salt lake	water	Environment	Terrestrial	lake	4	5	3	7	19	14	17	24	3	60	2	8	0	3	46	119	70
Chryseolinea serpens DSM 24574	117	d__Bacteria;p__Bacteroidota;c__Bacteroidia;o__Cytophagales;f__Cyclobacteriaceae;g__Chryseolinea;s__Chryseolinea serpens	99.98	1.98	0	0.511418	0.019493	8357597	195	10	11	3492854	3492854	1404584	1404584	835760	759764	0.892385	6872	2	2	3	ephemeral brook in a forest	Terrestrial	soil	Environment	Terrestrial	brook	20	16	6	33	75	64	68	41	24	132	2	24	0	16	65	239	158
Ohtaekwangia koreensis DSM 25262	118	d__Bacteria;p__Bacteroidota;c__Bacteroidia;o__Cytophagales;f__Cyclobacteriaceae;g__Ohtaekwangia;s__Ohtaekwangia koreensis	99.84	0.6	0	0.419286	0.0113073	7241272	5567	6	11	3248596	1619890	1413028	1073266	1.20688e+06	657791	0.89737	5902	4	4	4	Sand	terresrrial	sand	Environment	Terrestrial	sand	12	9	6	28	55	62	67	38	11	184	6	21	0	14	70	295	211
Chryseolinea flava SDU1-6	119	d__Bacteria;p__Bacteroidota;c__Bacteroidia;o__Cytophagales;f__Cyclobacteriaceae;g__Ohtaekwangia;s__Ohtaekwangia flava	99.69	0.87	0	0.434754	0.0182339	6542746	0	48	48	1172084	1172084	382393	382393	136307	136307	0.906127	5620	2	2	2	Upper soil from the Jinan campus of Shandong University, Shandong Province, PR China	Terrestrial	soil sample	Environment	Terrestrial	soil	8	11	7	30	56	51	52	35	6	167	4	18	0	18	55	262	189
R1_Bin_METABAT__58_1	120	d__Bacteria;p__Bacteroidota;c__Bacteroidia;o__Cytophagales;f__Cyclobacteriaceae;g__	83.33	0.45	0	0.436003	0.0232799	5717466	0	399	399	81857	81857	20280	20280	14329.5	14329.5	0.763051	4244	0	0	0	Macroalgae	marine	alga				14	20	6	8	48	12	12	23	6	74	3	6	3	15	55	156	83
R4_Bin_Bin_53_1	121	d__Bacteria;p__Bacteroidota;c__Bacteroidia;o__Cytophagales;f__Cyclobacteriaceae;g__	93.15	1.04	0	0.43538	0.023112	6128677	0	412	412	76734	76734	20490	20490	14875.4	14875.4	0.760249	4623	0	0	0	Macroalgae	marine	alga				14	22	5	10	51	13	13	19	4	72	4	6	3	15	61	161	82
Aurantiphycus algarum 463	122	d__Bacteria;p__Bacteroidota;c__Bacteroidia;o__Cytophagales;f__Cyclobacteriaceae;g__	100	1.34	0	0.438958	0.0381723	7050410	0	1815	1815	61563	61563	9320	9320	3884.52	3884.52	0.770066	5780	1	1	1	Macroalgae	marine	alga				18	22	3	8	51	13	13	28	6	105	6	20	6	41	69	247	131
Fulvivirga sp 4R5-16	123	d__Bacteria;p__Bacteroidota;c__Bacteroidia;o__Cytophagales;f__Cyclobacteriaceae;g__	100	1.04	0	0.438758	0.0436195	7098099	0	458	458	205410	205410	52530	52530	15498	15498	0.767905	5494	1	1	1	Macroalgae	marine	alga				9	34	15	11	69	13	13	25	6	81	4	6	3	17	65	176	91
Fulvivirga lutea S481	124	d__Bacteria;p__Bacteroidota;c__Bacteroidia;o__Cytophagales;f__Cyclobacteriaceae;g__Fulvivirga;s__Fulvivirga lutea	99.9	0.95	0	0.372625	0	4137993	0	1	1	4137993	4137993	4137993	4137993	4137993	4137993	0.933821	3676	2	2	2	Surface seawater	Marine	seawater sample	Environment	Marine	sea surface	2	6	3	2	13	4	4	24	1	26	0	3	0	5	51	85	29
Fulvivirga lutimaris KCTC 42720	125	d__Bacteria;p__Bacteroidota;c__Bacteroidia;o__Cytophagales;f__Cyclobacteriaceae;g__Fulvivirga;s__Fulvivirga lutimaris	99.11	0.3	0	0.379056	0.0182126	4858936	12406	436	508	99183	74775	22940	18309	11144.3	9540.41	0.92631	4323	1	1	1	tidal flat sediment	Terrestrial	mud flat	Environment	Marine	Flat	9	9	2	2	22	13	18	21	1	54	3	9	0	2	45	113	66
Fulvivirga aurantia RKSG066	126	d__Bacteria;p__Bacteroidota;c__Bacteroidia;o__Cytophagales;f__Cyclobacteriaceae;g__Fulvivirga;s__Fulvivirga aurantia	98.2	0.71	25	0.394677	0.0180591	4439317	5565	948	982	28536	28536	8266	8250	4682.82	4515.02	0.928638	4238	1	1	1	marine sponge (Aplysina fistularis)	Marine	Marine sponge	Host	Animal	Other	7	5	0	2	14	12	11	28	3	24	3	6	0	6	40	79	33
Fulvivirga sediminis 2943	127	d__Bacteria;p__Bacteroidota;c__Bacteroidia;o__Cytophagales;f__Cyclobacteriaceae;g__Fulvivirga;s__Fulvivirga sediminis	100	1.19	0	0.376769	0.0295353	5686206	10	50	50	774130	774130	392728	392727	113724	113724	0.898886	4731	2	1	1	marine sediment	marine	sediment	Environment	Marine	seabed	8	13	5	15	41	32	33	34	3	127	6	17	1	6	72	229	150
Fulvivirga imtechensis AK7	128	d__Bacteria;p__Bacteroidota;c__Bacteroidia;o__Cytophagales;f__Cyclobacteriaceae;g__Fulvivirga;s__Fulvivirga imtechensis	100	0.75	0	0.42388	0.0269605	6737864	0	226	226	289802	289802	96329	96329	29813.6	29813.6	0.882446	5754	1	1	0	water sample from sea shore	Maritime	seawater	Environment	Terrestrial	ground	8	12	5	7	32	16	18	34	2	54	2	10	0	9	75	150	66
Fulvivirga marina 29W222	129	d__Bacteria;p__Bacteroidota;c__Bacteroidia;o__Cytophagales;f__Cyclobacteriaceae;g__Fulvivirga;s__Fulvivirga marina	100	1.65	0	0.398892	0.0318716	6786237	131	69	70	1137201	1137199	365325	361313	98351.3	96944.4	0.90135	5533	1	1	1	marine sediment	marine	sediment	Environment	Marine	seabed	2	11	4	11	28	13	15	28	2	65	7	16	0	7	71	166	88
Fulvivirga kasyanovii JCM 16186	130	d__Bacteria;p__Bacteroidota;c__Bacteroidia;o__Cytophagales;f__Cyclobacteriaceae;g__Fulvivirga;s__Fulvivirga kasyanovii	98.3	2.74	0	0.427224	0.0272243	7174826	22626	680	833	85616	68348	22320	17375	10551.2	8586.07	0.894942	6322	1	1	1	seawater from mussel farm	Maritime	seawater	Engineered			8	11	3	12	34	21	21	43	4	81	6	19	0	8	63	177	106

## Sheet: S4
ANIb	Tree_ID	Ulvibacterium marinum CCMM 3	Pelagihabitans pacificus TP-CH-4	Maribacter algae 2-631A	Kriegella aquimaris DSM 19886	Pricia antarctica DSM 23421	Pareuzebyella sediminis S2-4-21	Pseudozobellia thermophila DSM 19858	Euzebyella marina CY 1	Euzebyella saccharophila 7SM30	Zobellia uliginosa DSM 2061	Zobellia russellii KMM 3677	Zobellia roscoffensis Asnod1-F08	Zobellia amurskyensis KMM 3526	Zobellia nedashkovskayae Asnod2-B07-B	Zobellia barbeyronii KMM 6746	Zobellia laminariae KMM 3676	Maribacter arenosus CAU 1321	Maribacter luteus RZ05	Maribacter polysiphoniae DSM 23514	Maribacter vaceletii DSM 25230	Maribacter algarum RZ26	R4_Bin_MAXBIN__079_sub_1	4-1016	Maribacter algarum 4-528	Maribacter thermophilus HT7-2	Maribacter cobaltidurans B1	Maribacter algicola PoM-212	Maribacter aurantiacus KCTC 52409	Maribacter flavus KCTC 42508	Maribacter antarcticus DSM 21422	Maribacter sedimenticola DSM 19840	Maribacter arcticus DSM 23546	Maribacter orientalis DSM 16471	Maribacter dokdonensis DSW-8	Maribacter litoralis SDRB-Phe2	Maribacter stanieri DSM 19891	Maribacter ulvicola DSM 15366	Maribacter forsetii DSM 18668	Maribacter caenipelagi CECT 8455	Maribacter aquivivus DSM 16478	Maribacter spongiicola DSM 25233	Costertonia aggregata KCCM 42265	Saonia flava DSM 29762	221	565_2	Eudoraea algarum 2-473A	Eudoraea adriatica DSM 19308	Zeaxanthinibacter enoshimensis DSM 18435
Ulvibacterium marinum CCMM 3	1	1	0.721814	0.723058	0.724564	0.720982	0.717866	0.719066	0.716302	0.719265	0.720201	0.720814	0.719263	0.720202	0.718258	0.717336	0.718403	0.725957	0.724351	0.725585	0.713305	0.719174	0.710478	0.714561	0.713717	0.720561	0.723034	0.721477	0.722018	0.720724	0.715938	0.717689	0.713012	0.714325	0.716047	0.714595	0.712015	0.714047	0.714317	0.712231	0.712304	0.711687	0.726998	0.721126	0.723846	0.723362	0.724333	0.715228	0.70813
Pelagihabitans pacificus TP-CH-4	2	0.721791	1	0.738089	0.721265	0.725098	0.717768	0.726592	0.718336	0.717514	0.723239	0.71863	0.715523	0.716245	0.714384	0.713705	0.714352	0.721821	0.72085	0.72305	0.70664	0.716243	0.709201	0.712083	0.711299	0.718467	0.718985	0.718958	0.720048	0.720465	0.711617	0.713254	0.709002	0.709641	0.71323	0.712092	0.70878	0.709677	0.71123	0.710134	0.708266	0.708297	0.725106	0.713347	0.720279	0.720282	0.721914	0.707406	0.708445
Maribacter algae 2-631A	3	0.721635	0.738205	1	0.720163	0.723831	0.718585	0.727255	0.717652	0.71946	0.724577	0.719372	0.716257	0.717556	0.714076	0.713279	0.715804	0.720059	0.72117	0.725217	0.708984	0.716952	0.708289	0.712947	0.712271	0.720833	0.721206	0.719823	0.721893	0.720862	0.715074	0.717774	0.71043	0.711276	0.715248	0.715461	0.710513	0.712503	0.71232	0.711115	0.709438	0.710848	0.726957	0.714583	0.720548	0.721086	0.721501	0.708709	0.709711
Kriegella aquimaris DSM 19886	4	0.723973	0.721512	0.720604	1	0.724893	0.72183	0.72326	0.721222	0.720783	0.728383	0.728589	0.72963	0.730909	0.729514	0.729393	0.730327	0.725569	0.727691	0.728784	0.720916	0.725355	0.719936	0.722354	0.721188	0.725428	0.721585	0.718996	0.718624	0.71832	0.720013	0.723194	0.723165	0.724046	0.723748	0.723878	0.724358	0.720998	0.724951	0.723869	0.725018	0.721875	0.727571	0.723549	0.717766	0.717339	0.718041	0.71397	0.706163
Pricia antarctica DSM 23421	5	0.719397	0.724225	0.72387	0.724716	1	0.726484	0.731716	0.723084	0.721762	0.73156	0.724516	0.721314	0.72283	0.721181	0.720783	0.72141	0.719291	0.718909	0.722848	0.704823	0.715856	0.70629	0.710709	0.709874	0.717096	0.722065	0.718768	0.722938	0.720418	0.713688	0.715752	0.71051	0.71275	0.713106	0.714257	0.709184	0.710564	0.710588	0.711517	0.709125	0.710832	0.726144	0.712129	0.718561	0.717409	0.719314	0.706301	0.709311
Pareuzebyella sediminis S2-4-21	6	0.717593	0.71974	0.720416	0.722784	0.726737	1	0.727828	0.727813	0.725992	0.729736	0.725196	0.724032	0.725345	0.723794	0.724256	0.724386	0.718574	0.718012	0.719561	0.712041	0.716224	0.711616	0.714996	0.71387	0.720632	0.722611	0.716872	0.722214	0.727352	0.712436	0.715969	0.714061	0.714858	0.716716	0.718284	0.713167	0.714677	0.714547	0.716272	0.713701	0.714066	0.724421	0.714163	0.714623	0.713937	0.714662	0.708117	0.706571
Pseudozobellia thermophila DSM 19858	7	0.718066	0.724977	0.726389	0.721814	0.73144	0.726532	1	0.736827	0.733527	0.756188	0.731287	0.724659	0.727681	0.72255	0.72148	0.723396	0.717772	0.720792	0.723447	0.700617	0.709555	0.702299	0.705331	0.704694	0.752787	0.721272	0.72078	0.72244	0.721775	0.70983	0.715093	0.706108	0.706508	0.712023	0.711117	0.706771	0.707463	0.710048	0.707223	0.707972	0.707235	0.724328	0.70822	0.72206	0.722269	0.722196	0.704115	0.712119
Euzebyella marina CY 1	8	0.715385	0.718853	0.718341	0.721362	0.722973	0.72739	0.737007	1	0.75811	0.729548	0.72975	0.729421	0.729539	0.727967	0.727855	0.728526	0.717602	0.719448	0.732562	0.718159	0.718814	0.716542	0.719214	0.718125	0.722411	0.740045	0.717769	0.718253	0.719939	0.715099	0.717974	0.718238	0.717967	0.719602	0.721839	0.717739	0.719298	0.719417	0.719476	0.719201	0.718969	0.726156	0.716168	0.712254	0.710968	0.711993	0.710142	0.706755
Euzebyella saccharophila 7SM30	9	0.718331	0.717944	0.719173	0.721134	0.722016	0.725112	0.734721	0.757936	1	0.729892	0.73263	0.731205	0.731063	0.729845	0.728322	0.730544	0.718949	0.720774	0.729809	0.720353	0.719174	0.714653	0.71867	0.716875	0.725189	0.735469	0.721653	0.725002	0.723872	0.717207	0.720968	0.719382	0.718823	0.722829	0.724834	0.718607	0.720575	0.721207	0.722941	0.719619	0.721257	0.728793	0.721461	0.71605	0.714861	0.715623	0.711961	0.708809
Zobellia uliginosa DSM 2061	10	0.719808	0.724035	0.725655	0.728976	0.731153	0.730039	0.756375	0.730741	0.730178	1	0.788218	0.77365	0.784585	0.777099	0.777942	0.77835	0.72157	0.727596	0.729245	0.715346	0.719133	0.714416	0.717467	0.716544	0.736434	0.723523	0.720759	0.722804	0.722232	0.718471	0.721146	0.71828	0.718508	0.722317	0.720969	0.718584	0.720488	0.722614	0.719241	0.719857	0.718353	0.728196	0.717671	0.719408	0.719734	0.719662	0.708762	0.708585
Zobellia russellii KMM 3677	11	0.721086	0.719129	0.720752	0.728986	0.724555	0.725668	0.731765	0.729951	0.732743	0.787992	1	0.805168	0.840656	0.804254	0.805272	0.808302	0.721605	0.728088	0.725062	0.727961	0.723684	0.723681	0.725773	0.725047	0.729151	0.7226	0.720928	0.720075	0.720599	0.723765	0.731098	0.726869	0.726161	0.734029	0.730075	0.735197	0.729495	0.73161	0.728998	0.734221	0.728944	0.728003	0.72388	0.715467	0.714759	0.715549	0.71217	0.705202
Zobellia roscoffensis Asnod1-F08	12	0.718966	0.715214	0.717505	0.728606	0.721368	0.724076	0.724858	0.729735	0.731164	0.773773	0.805813	1	0.815777	0.820384	0.814604	0.814539	0.720682	0.72575	0.72366	0.733835	0.725838	0.726385	0.728329	0.727661	0.728128	0.721514	0.718265	0.71672	0.717972	0.72398	0.725907	0.728849	0.728187	0.731843	0.732703	0.734609	0.732341	0.740135	0.731865	0.734613	0.731687	0.726385	0.724543	0.711224	0.710325	0.711659	0.711659	0.70306
Zobellia amurskyensis KMM 3526	13	0.718489	0.716688	0.718637	0.731174	0.72344	0.725682	0.727971	0.729562	0.731186	0.784591	0.840491	0.815743	1	0.829961	0.838502	0.846616	0.720783	0.726223	0.72537	0.730091	0.724514	0.723331	0.725883	0.725462	0.728484	0.721626	0.719079	0.71859	0.718092	0.724819	0.72592	0.728787	0.728153	0.7316	0.730248	0.733257	0.730952	0.734245	0.731631	0.732859	0.730281	0.727342	0.724178	0.712812	0.712264	0.712922	0.712954	0.704739
Zobellia nedashkovskayae Asnod2-B07-B	14	0.718167	0.714519	0.71505	0.730301	0.721136	0.724248	0.722748	0.727957	0.729676	0.777122	0.80426	0.820035	0.829916	1	0.898422	0.894571	0.72059	0.725448	0.723981	0.733452	0.725938	0.724974	0.728139	0.72678	0.727852	0.72224	0.717208	0.716452	0.715872	0.724552	0.725457	0.729623	0.73082	0.731664	0.73069	0.735233	0.733125	0.737804	0.732765	0.737188	0.732305	0.726455	0.723625	0.709572	0.708619	0.710113	0.712211	0.702858
Zobellia barbeyronii KMM 6746	15	0.717648	0.714375	0.714907	0.730231	0.720598	0.723374	0.722299	0.728764	0.729109	0.77792	0.805009	0.81436	0.838495	0.899081	1	0.942232	0.720479	0.724736	0.722563	0.732529	0.725959	0.725587	0.728275	0.726909	0.727286	0.719928	0.715934	0.715481	0.715579	0.724574	0.724818	0.730302	0.730183	0.732004	0.730963	0.735812	0.73431	0.73686	0.732454	0.738762	0.732845	0.725721	0.724671	0.709179	0.708253	0.709522	0.711761	0.702666
Zobellia laminariae KMM 3676	16	0.718033	0.714611	0.715482	0.730535	0.720699	0.723763	0.723323	0.728765	0.729403	0.778239	0.80839	0.814243	0.846564	0.894517	0.942275	1	0.720592	0.724862	0.722859	0.732166	0.72574	0.726235	0.72809	0.727106	0.727487	0.721202	0.716545	0.715965	0.715806	0.724805	0.726199	0.730529	0.72971	0.731933	0.731427	0.737369	0.733694	0.736789	0.732187	0.739737	0.732048	0.725941	0.724562	0.709146	0.708502	0.709905	0.711742	0.702711
Maribacter arenosus CAU 1321	17	0.725865	0.722826	0.720979	0.72633	0.720149	0.718102	0.719707	0.718324	0.72015	0.721861	0.722325	0.720316	0.720649	0.720675	0.719266	0.720446	1	0.770592	0.777854	0.721743	0.724243	0.715671	0.720627	0.719156	0.724423	0.727582	0.722278	0.722358	0.721881	0.718157	0.721365	0.718339	0.719842	0.720728	0.720305	0.718182	0.718711	0.719847	0.71873	0.717598	0.718045	0.726391	0.724166	0.719876	0.719237	0.720088	0.715902	0.707266
Maribacter luteus RZ05	18	0.724558	0.721822	0.722627	0.72946	0.720026	0.718322	0.723328	0.72103	0.721479	0.728121	0.728226	0.725417	0.726685	0.725911	0.724232	0.724791	0.770516	1	0.810578	0.725529	0.723298	0.717384	0.722402	0.721728	0.732572	0.726404	0.72247	0.721758	0.721894	0.720822	0.730478	0.721779	0.723046	0.726377	0.728469	0.722866	0.723018	0.725708	0.727034	0.722834	0.727129	0.728348	0.726123	0.718856	0.719057	0.720376	0.715322	0.708328
Maribacter polysiphoniae DSM 23514	19	0.725087	0.723351	0.725921	0.729142	0.723104	0.718511	0.724287	0.732165	0.729686	0.729989	0.724939	0.723656	0.725032	0.724116	0.722393	0.722564	0.77798	0.810771	1	0.720244	0.722743	0.714815	0.718501	0.718055	0.730232	0.739241	0.723437	0.722925	0.723738	0.719248	0.722259	0.720757	0.720571	0.722957	0.72654	0.719724	0.721263	0.72215	0.721774	0.719553	0.719779	0.727993	0.72342	0.720546	0.720577	0.721936	0.714114	0.708766
Maribacter vaceletii DSM 25230	20	0.713647	0.707105	0.709041	0.720871	0.704569	0.712187	0.701588	0.716535	0.720677	0.71509	0.728054	0.734021	0.729647	0.733152	0.732462	0.732519	0.721126	0.724976	0.720989	1	0.727344	0.733311	0.735834	0.734077	0.728207	0.721909	0.715542	0.713811	0.713584	0.72887	0.727839	0.738187	0.737511	0.736844	0.735631	0.740854	0.738648	0.74224	0.739999	0.74015	0.737975	0.722811	0.734299	0.705699	0.705481	0.707187	0.717976	0.696211
Maribacter algarum RZ26	21	0.719446	0.716579	0.717987	0.72555	0.715543	0.715894	0.711554	0.718764	0.719858	0.719136	0.723874	0.726098	0.725749	0.726155	0.726653	0.725967	0.723851	0.723595	0.724013	0.727193	1	0.74294	0.748496	0.747268	0.722275	0.720678	0.720098	0.715929	0.717342	0.723695	0.721211	0.725904	0.725972	0.725119	0.72444	0.725411	0.724984	0.726954	0.724975	0.726162	0.724153	0.731785	0.723809	0.710893	0.710184	0.711512	0.711449	0.701735
R4_Bin_MAXBIN__079_sub_1	22	0.710195	0.710429	0.708906	0.719083	0.708395	0.711327	0.701639	0.714658	0.713654	0.713795	0.722401	0.726301	0.723262	0.724467	0.724365	0.725148	0.715497	0.715789	0.714516	0.732473	0.74245	1	0.993254	0.993415	0.717412	0.7145	0.709688	0.708549	0.708766	0.718651	0.719949	0.724696	0.725158	0.724695	0.725943	0.727072	0.724789	0.726624	0.726252	0.728922	0.725366	0.718923	0.719744	0.701184	0.700947	0.700494	0.708848	0.694232
Maribacter sp 4-1016	23	0.713339	0.711916	0.713337	0.722288	0.709999	0.714418	0.704995	0.717932	0.716763	0.716455	0.724816	0.728136	0.725979	0.727446	0.726749	0.727519	0.719373	0.721523	0.718363	0.734763	0.748178	0.991955	1	0.99759	0.721717	0.71873	0.713568	0.711787	0.711978	0.723588	0.722417	0.729004	0.729037	0.729141	0.729074	0.72994	0.729507	0.731147	0.730254	0.732501	0.730116	0.724658	0.723723	0.704177	0.703924	0.704857	0.712039	0.697297
Maribacter algarum 4-528	24	0.713452	0.7121	0.713385	0.722452	0.710028	0.714272	0.705255	0.718146	0.716982	0.716403	0.724943	0.72829	0.726189	0.727456	0.726906	0.727385	0.719266	0.721526	0.718785	0.73502	0.747995	0.992371	0.997901	1	0.721781	0.718967	0.713663	0.711918	0.712351	0.723707	0.722395	0.729112	0.72935	0.7293	0.729256	0.729945	0.729467	0.731511	0.730327	0.732476	0.730183	0.724919	0.724022	0.704166	0.704091	0.705067	0.712263	0.697479
Maribacter thermophilus HT7-2	25	0.720597	0.718497	0.721592	0.72507	0.717145	0.719217	0.753638	0.722013	0.723109	0.736016	0.729186	0.727904	0.727914	0.728209	0.725159	0.727265	0.724528	0.732447	0.730148	0.728	0.720968	0.7185	0.72173	0.720749	1	0.749726	0.745516	0.742305	0.742885	0.732047	0.738077	0.735949	0.736334	0.740455	0.73927	0.737542	0.737522	0.738122	0.736766	0.736739	0.736282	0.728736	0.725315	0.715978	0.715192	0.715411	0.712771	0.706814
Maribacter cobaltidurans B1	26	0.722414	0.719843	0.722519	0.721417	0.721668	0.721281	0.721267	0.737695	0.735882	0.722116	0.723506	0.722101	0.721701	0.721632	0.718002	0.719859	0.72763	0.725547	0.738898	0.72165	0.719674	0.714292	0.718858	0.718483	0.750323	1	0.805036	0.786526	0.786091	0.728678	0.733789	0.729585	0.730579	0.73094	0.735318	0.727787	0.731252	0.729566	0.731931	0.729219	0.729542	0.732177	0.724225	0.718025	0.717563	0.718555	0.712665	0.7086
Maribacter algicola PoM-212	27	0.721737	0.720122	0.721634	0.719859	0.719847	0.717473	0.72167	0.71772	0.721913	0.720976	0.721216	0.718533	0.718585	0.717705	0.714978	0.717569	0.721253	0.722063	0.723792	0.716167	0.719741	0.710824	0.713912	0.713947	0.746362	0.80482	1	0.832958	0.832833	0.7258	0.7319	0.726158	0.724981	0.726883	0.725914	0.723023	0.724774	0.724687	0.723947	0.722657	0.722729	0.726236	0.720666	0.719106	0.718897	0.719807	0.709232	0.706274
Maribacter aurantiacus KCTC 52409	28	0.722079	0.721507	0.723878	0.719816	0.722686	0.722575	0.723571	0.71825	0.724895	0.722325	0.720861	0.718135	0.719463	0.716926	0.714664	0.717014	0.722938	0.722683	0.724179	0.713745	0.717397	0.710161	0.713664	0.712369	0.743592	0.786403	0.8332	1	0.960837	0.725063	0.729855	0.722829	0.723877	0.726969	0.72552	0.721508	0.722551	0.72347	0.722793	0.720864	0.722666	0.72848	0.718925	0.721092	0.720822	0.721294	0.708897	0.708852
Maribacter flavus KCTC 42508	29	0.721899	0.721338	0.723519	0.720138	0.721553	0.728175	0.723358	0.721206	0.724374	0.72172	0.721274	0.718226	0.719445	0.717111	0.715144	0.716924	0.722421	0.722392	0.724611	0.71401	0.71706	0.710763	0.71379	0.712367	0.743811	0.784827	0.832971	0.960817	1	0.724493	0.729281	0.722654	0.72252	0.726945	0.727006	0.721304	0.723966	0.723864	0.72274	0.721512	0.722428	0.730192	0.71936	0.720595	0.720318	0.721324	0.709461	0.709627
Maribacter antarcticus DSM 21422	30	0.71648	0.712124	0.714288	0.719435	0.71642	0.713541	0.710677	0.715079	0.716664	0.717868	0.722201	0.723232	0.723424	0.724784	0.723	0.72402	0.71716	0.719732	0.719345	0.727942	0.723359	0.720626	0.722986	0.722576	0.732701	0.729398	0.725023	0.724702	0.723894	1	0.728411	0.733565	0.732143	0.730892	0.730894	0.731821	0.731383	0.731803	0.730973	0.732357	0.729958	0.724997	0.721352	0.710616	0.709922	0.710893	0.708989	0.701566
Maribacter sedimenticola DSM 19840	31	0.718294	0.71437	0.716597	0.723225	0.715673	0.715751	0.715303	0.716992	0.720978	0.721811	0.731319	0.726803	0.726601	0.7261	0.723768	0.726519	0.721113	0.729601	0.722877	0.727793	0.720279	0.719442	0.721351	0.721013	0.738439	0.73278	0.731826	0.729619	0.728518	0.728041	1	0.765897	0.765849	0.772505	0.766353	0.767318	0.762766	0.764308	0.765107	0.76487	0.763695	0.727473	0.72273	0.713159	0.712933	0.713357	0.711139	0.70233
Maribacter arcticus DSM 23546	32	0.713246	0.710025	0.711871	0.723302	0.712314	0.714473	0.708549	0.719804	0.71949	0.718707	0.72721	0.72928	0.72885	0.731348	0.730393	0.732093	0.718984	0.722241	0.721164	0.73921	0.726354	0.727336	0.730495	0.729931	0.737465	0.730508	0.726876	0.722507	0.722966	0.733436	0.766541	1	0.890982	0.778914	0.780863	0.793945	0.783246	0.788067	0.788792	0.791581	0.78922	0.723838	0.723824	0.705293	0.705212	0.705463	0.710845	0.69745
Maribacter orientalis DSM 16471	33	0.714246	0.710512	0.712885	0.724271	0.713825	0.714786	0.70873	0.719829	0.719313	0.718584	0.726573	0.728861	0.728557	0.731201	0.729562	0.731668	0.720442	0.723133	0.722399	0.738728	0.726493	0.726567	0.730583	0.730117	0.7375	0.732478	0.72556	0.724148	0.723282	0.73216	0.766679	0.891093	1	0.779856	0.780878	0.79453	0.78327	0.788215	0.788735	0.791723	0.789709	0.723393	0.724792	0.705706	0.705877	0.706575	0.711674	0.698209
Maribacter dokdonensis DSW-8	34	0.71564	0.713282	0.715342	0.723054	0.712379	0.714858	0.712755	0.719392	0.721483	0.720808	0.733993	0.73115	0.730669	0.731185	0.730308	0.731512	0.719151	0.725603	0.722469	0.736361	0.723121	0.725648	0.727846	0.727261	0.740326	0.730598	0.72654	0.725774	0.72533	0.730474	0.772851	0.77777	0.778596	1	0.835059	0.801098	0.803274	0.809808	0.806426	0.802157	0.799941	0.726136	0.724939	0.709425	0.708732	0.709228	0.711714	0.700611
Maribacter litoralis SDRB-Phe2	35	0.715525	0.712773	0.716113	0.723244	0.713417	0.71599	0.71316	0.721665	0.725266	0.720926	0.731223	0.73272	0.730512	0.732008	0.73085	0.732738	0.719894	0.728591	0.727825	0.735778	0.724414	0.727028	0.729303	0.72956	0.739615	0.734705	0.726252	0.725315	0.72521	0.730781	0.766813	0.780081	0.78008	0.835778	1	0.803893	0.810528	0.82509	0.825168	0.807258	0.81041	0.731923	0.725057	0.708559	0.708618	0.709282	0.711294	0.707932
Maribacter stanieri DSM 19891	36	0.713125	0.708995	0.711781	0.724193	0.710017	0.712992	0.708516	0.71892	0.71883	0.71968	0.735615	0.735659	0.734536	0.736726	0.735482	0.737784	0.718017	0.723112	0.72131	0.742328	0.725994	0.727881	0.730939	0.730034	0.738462	0.728816	0.723977	0.721943	0.721997	0.732582	0.768505	0.793198	0.793769	0.801746	0.804095	1	0.811762	0.818958	0.825613	0.850264	0.823726	0.723248	0.724389	0.704658	0.704362	0.70472	0.711389	0.697304
Maribacter ulvicola DSM 15366	37	0.714393	0.711244	0.713859	0.722047	0.711117	0.714398	0.709582	0.719282	0.720636	0.72065	0.729621	0.731862	0.731546	0.733136	0.733206	0.733957	0.718898	0.722923	0.722109	0.739085	0.724148	0.726278	0.730145	0.729148	0.737774	0.732333	0.724801	0.723154	0.723851	0.7316	0.763397	0.782475	0.782484	0.804653	0.81135	0.8109	1	0.844303	0.830248	0.832349	0.827375	0.726709	0.723976	0.706748	0.706275	0.706368	0.71154	0.702512
Maribacter forsetii DSM 18668	38	0.713958	0.710933	0.712376	0.72348	0.710263	0.713782	0.70999	0.718609	0.719206	0.720578	0.731601	0.739516	0.732913	0.737212	0.735372	0.735461	0.718488	0.724467	0.721593	0.741029	0.725957	0.727477	0.731855	0.730281	0.738272	0.729763	0.72521	0.722766	0.722733	0.731764	0.764622	0.786633	0.786964	0.810375	0.824404	0.818746	0.843857	1	0.847929	0.844866	0.837513	0.723687	0.724711	0.705851	0.705708	0.705779	0.711783	0.699141
Maribacter caenipelagi CECT 8455	39	0.712863	0.710989	0.712859	0.723513	0.711993	0.716044	0.708221	0.719178	0.723181	0.719889	0.729023	0.73222	0.732211	0.733578	0.732964	0.734142	0.71835	0.725835	0.723763	0.739718	0.724937	0.727916	0.731045	0.73008	0.738233	0.733278	0.724196	0.723144	0.722711	0.730993	0.764903	0.78831	0.787839	0.807008	0.824966	0.825713	0.829335	0.848033	1	0.870297	0.856654	0.729374	0.724087	0.70526	0.705483	0.705525	0.711034	0.707798
Maribacter aquivivus DSM 16478	40	0.712409	0.709715	0.712296	0.724082	0.710267	0.713886	0.709092	0.71954	0.719086	0.719846	0.735293	0.734568	0.732765	0.7379	0.739024	0.739839	0.717925	0.722698	0.720473	0.740965	0.72453	0.730005	0.732558	0.731922	0.736844	0.729827	0.723275	0.721389	0.721169	0.7323	0.765232	0.791041	0.791032	0.802462	0.807448	0.850607	0.832195	0.845072	0.870466	1	0.865594	0.724635	0.724774	0.704675	0.704265	0.703681	0.710765	0.699598
Maribacter spongiicola DSM 25233	41	0.712583	0.709609	0.71264	0.723642	0.712123	0.715463	0.709476	0.720141	0.720898	0.718309	0.72956	0.732597	0.730796	0.734168	0.733895	0.733451	0.718457	0.726772	0.720901	0.738693	0.724998	0.727272	0.730753	0.730962	0.737048	0.730354	0.723113	0.722613	0.722336	0.731025	0.764167	0.788553	0.789098	0.8	0.810269	0.82356	0.827001	0.838771	0.856238	0.866234	1	0.72894	0.72319	0.704619	0.705122	0.704777	0.71031	0.706305
Costertonia aggregata KCCM 42265	42	0.725671	0.724034	0.725334	0.725803	0.724331	0.721124	0.723473	0.724688	0.728081	0.7265	0.72733	0.725557	0.7265	0.724634	0.723693	0.723838	0.725727	0.726847	0.728284	0.722857	0.72931	0.718639	0.724593	0.723054	0.727993	0.730864	0.724872	0.725718	0.726062	0.724367	0.726642	0.722316	0.722669	0.72611	0.732241	0.722181	0.72425	0.723738	0.727782	0.721871	0.726883	1	0.727109	0.72115	0.720807	0.721207	0.713121	0.720335
Saonia flava DSM 29762	43	0.720559	0.713911	0.715511	0.723661	0.711992	0.713917	0.710086	0.716936	0.719714	0.717054	0.724565	0.724409	0.724423	0.723199	0.723887	0.724116	0.723326	0.724653	0.72316	0.734723	0.722751	0.720397	0.724123	0.723692	0.725407	0.724437	0.720879	0.71875	0.719284	0.722071	0.722474	0.723373	0.723513	0.726178	0.725206	0.723276	0.724597	0.726285	0.723091	0.725177	0.723908	0.728034	1	0.719432	0.720063	0.720326	0.71885	0.7027
Eudoraea sp 221	44	0.723025	0.720754	0.722302	0.71692	0.719528	0.713726	0.723526	0.712301	0.715035	0.71858	0.715978	0.710721	0.713267	0.709399	0.708047	0.709637	0.719581	0.718368	0.720724	0.706135	0.710535	0.701247	0.704964	0.703303	0.716236	0.718116	0.718449	0.71947	0.719647	0.710369	0.712312	0.703806	0.704864	0.710221	0.708544	0.703386	0.706113	0.707484	0.704336	0.703936	0.703655	0.722146	0.719454	1	0.999965	0.999719	0.713912	0.713194
Eudoraea sp 565_2	45	0.723025	0.720753	0.722304	0.71692	0.719528	0.713677	0.723575	0.71233	0.715033	0.718576	0.715976	0.710722	0.713267	0.709398	0.708048	0.709643	0.719571	0.718367	0.720723	0.706131	0.710535	0.701247	0.704962	0.703303	0.716236	0.718116	0.718449	0.719471	0.719648	0.710369	0.712315	0.703796	0.704865	0.710221	0.708544	0.703386	0.706113	0.707484	0.704333	0.703851	0.703651	0.722225	0.719454	0.999801	1	0.999637	0.713965	0.713163
Eudoraea algarum 2-473A	46	0.723077	0.720719	0.722244	0.716917	0.719498	0.713771	0.723543	0.712278	0.715091	0.718499	0.715968	0.710781	0.713287	0.709431	0.708038	0.709689	0.71966	0.718354	0.720838	0.706235	0.710497	0.701277	0.704958	0.703356	0.716251	0.718159	0.718515	0.719556	0.719543	0.710342	0.712338	0.703807	0.704789	0.710205	0.708587	0.70346	0.706216	0.707438	0.70441	0.703846	0.703715	0.72239	0.719522	0.999647	0.999846	1	0.71391	0.713188
Eudoraea adriatica DSM 19308	47	0.713786	0.708347	0.707584	0.713983	0.707183	0.709455	0.704804	0.70978	0.711128	0.708312	0.71334	0.712703	0.713367	0.712041	0.710988	0.711555	0.715768	0.714072	0.714696	0.716984	0.710615	0.70952	0.712998	0.711783	0.713045	0.712905	0.7094	0.708534	0.708899	0.70911	0.7107	0.710236	0.711597	0.712495	0.711341	0.709842	0.710255	0.712199	0.710026	0.710209	0.710202	0.715358	0.718871	0.71444	0.713919	0.713907	1	0.706971
Zeaxanthinibacter enoshimensis DSM 18435	48	0.707799	0.709432	0.712415	0.706809	0.710164	0.707551	0.713433	0.707837	0.709244	0.709115	0.704591	0.703073	0.706101	0.703302	0.70179	0.70202	0.707925	0.707583	0.710124	0.697202	0.701129	0.694933	0.697826	0.698088	0.707505	0.710616	0.706125	0.70851	0.71095	0.702291	0.703295	0.697445	0.6986	0.70385	0.712503	0.697063	0.703321	0.700617	0.707279	0.699857	0.707119	0.724345	0.703645	0.714129	0.714217	0.714494	0.707032	1
Muriicola soli MMS17-SY002	49	0.710373	0.709988	0.708649	0.708981	0.708915	0.708052	0.710541	0.706849	0.708393	0.708354	0.709371	0.707757	0.707339	0.706664	0.705796	0.706422	0.709029	0.709352	0.711021	0.703581	0.704893	0.70231	0.70497	0.705246	0.709044	0.709412	0.708003	0.708086	0.708206	0.70495	0.706682	0.702163	0.70333	0.707093	0.705138	0.702892	0.703323	0.705766	0.703619	0.702553	0.703105	0.710483	0.710539	0.712943	0.712304	0.713743	0.714158	0.714277
Muriicola jejuensis DSM 21206	50	0.707735	0.712358	0.710405	0.703502	0.710347	0.704051	0.716273	0.702357	0.702631	0.707851	0.701213	0.697536	0.700226	0.696496	0.695395	0.696355	0.705576	0.705103	0.708054	0.688555	0.697155	0.686956	0.691958	0.691145	0.703261	0.70508	0.705879	0.708884	0.709727	0.69734	0.699214	0.690566	0.691711	0.697368	0.694647	0.690032	0.692645	0.694003	0.691643	0.690593	0.691397	0.705361	0.700902	0.716464	0.716005	0.716879	0.705251	0.71971
Poritiphilus flavus R33	51	0.713435	0.711659	0.712701	0.709722	0.710818	0.709175	0.713933	0.708462	0.708847	0.709006	0.708925	0.705848	0.707037	0.704405	0.704118	0.703918	0.710393	0.71057	0.711212	0.701054	0.705376	0.699082	0.701989	0.701589	0.709049	0.710771	0.710252	0.711009	0.711036	0.703812	0.705189	0.699496	0.701135	0.704894	0.704212	0.698477	0.700863	0.70368	0.701669	0.700057	0.70049	0.712754	0.708105	0.719455	0.718848	0.719702	0.715414	0.718443
Robiginitalea biformata HTCC 2501	52	0.700346	0.706465	0.707952	0.697171	0.709159	0.700158	0.715526	0.700479	0.705097	0.702967	0.69342	0.690018	0.691263	0.68829	0.686864	0.687646	0.697705	0.696418	0.703018	0.679733	0.690824	0.680968	0.684506	0.686571	0.695036	0.699315	0.698558	0.70283	0.702687	0.691086	0.691115	0.683007	0.683732	0.690506	0.687903	0.682547	0.684908	0.686885	0.686387	0.68348	0.684705	0.701972	0.690773	0.712209	0.710611	0.713441	0.695102	0.715957
Robiginitalea sediminis O458	53	0.703666	0.705361	0.706451	0.697273	0.708374	0.701606	0.715159	0.699229	0.699383	0.702758	0.694729	0.692071	0.693778	0.689981	0.687791	0.689678	0.698126	0.697503	0.701546	0.680953	0.690108	0.682281	0.68543	0.685898	0.696637	0.698713	0.70039	0.703309	0.703369	0.691688	0.69222	0.68347	0.684322	0.691755	0.687764	0.685911	0.685877	0.687788	0.686313	0.683467	0.685969	0.701679	0.690673	0.712378	0.711874	0.712724	0.696389	0.716018
Robiginitalea myxolifaciens DSM 21019	54	0.70431	0.70615	0.707059	0.702367	0.707583	0.703719	0.708785	0.70312	0.703354	0.704083	0.70098	0.698305	0.699081	0.698117	0.696304	0.697792	0.702794	0.702238	0.705302	0.690532	0.699105	0.690099	0.694359	0.695013	0.699944	0.702786	0.701983	0.704058	0.704021	0.696605	0.697655	0.691871	0.694112	0.699862	0.697382	0.693375	0.695443	0.697084	0.694717	0.693934	0.693937	0.705234	0.697546	0.709846	0.70834	0.709145	0.702464	0.711379
Aureitalea marina NBRC 107741	62	0.697606	0.700855	0.700586	0.697767	0.699094	0.696757	0.704463	0.700066	0.69868	0.700168	0.697886	0.696929	0.698125	0.695397	0.697124	0.695187	0.699292	0.701707	0.70226	0.693487	0.696844	0.689143	0.694075	0.693165	0.699956	0.701134	0.699484	0.699762	0.700728	0.695987	0.696084	0.693308	0.694516	0.701534	0.696886	0.693561	0.693557	0.697929	0.695066	0.694374	0.693827	0.701435	0.696526	0.703024	0.702547	0.705157	0.696577	0.705411
Marixanthomonas spongiae HN-E44	63	0.70263	0.707035	0.708483	0.70601	0.709016	0.70251	0.709327	0.708129	0.706183	0.709	0.704905	0.705872	0.703511	0.704213	0.703871	0.703141	0.70538	0.704871	0.708161	0.701385	0.703564	0.698449	0.702269	0.701781	0.707285	0.707571	0.704896	0.703761	0.704781	0.702987	0.704677	0.703383	0.702335	0.707734	0.707717	0.70254	0.707359	0.706258	0.704584	0.703751	0.704259	0.710573	0.705724	0.704	0.703979	0.705539	0.699232	0.700769
Marixanthomonas ophiurae KMM 3046	64	0.700452	0.701078	0.704954	0.70788	0.703813	0.703175	0.697844	0.712164	0.709007	0.704115	0.70893	0.710512	0.710739	0.711858	0.710272	0.712084	0.703528	0.705961	0.71161	0.714848	0.707045	0.705778	0.711224	0.711045	0.709057	0.714554	0.700686	0.699906	0.706658	0.708461	0.707957	0.71194	0.711041	0.71422	0.733141	0.712059	0.729738	0.713997	0.714995	0.714293	0.715941	0.715725	0.709834	0.697943	0.696713	0.699121	0.700759	0.702809
Cochleicola gelatinilyticus LPB0005	65	0.699301	0.699491	0.703462	0.706596	0.700958	0.702011	0.698037	0.705582	0.704003	0.702983	0.70711	0.708984	0.707252	0.710134	0.708674	0.710523	0.705481	0.705799	0.704646	0.713769	0.709651	0.706658	0.711487	0.711958	0.706069	0.704167	0.699594	0.701103	0.701526	0.708006	0.705892	0.711059	0.712312	0.713497	0.712429	0.711405	0.710803	0.712131	0.71029	0.713205	0.710609	0.707955	0.707029	0.697093	0.696354	0.698117	0.701458	0.698998
Ulvibacter antarcticus DSM 23424	66	0.699915	0.699648	0.701729	0.705007	0.699387	0.700003	0.697569	0.704711	0.704476	0.703001	0.706319	0.708132	0.707598	0.707852	0.709203	0.708835	0.704271	0.705493	0.706502	0.711043	0.706515	0.705624	0.71012	0.709813	0.705479	0.70598	0.701017	0.700017	0.701453	0.706132	0.706691	0.710173	0.711804	0.711856	0.709321	0.711222	0.709138	0.711337	0.709049	0.709864	0.708575	0.705467	0.707699	0.6965	0.694976	0.697428	0.702293	0.696655
Ulvibacter litoralis DSM 16195	67	0.698247	0.699192	0.704074	0.710271	0.69928	0.69966	0.699824	0.705603	0.703856	0.705293	0.712852	0.713834	0.713855	0.713096	0.714404	0.716346	0.704682	0.707658	0.706795	0.71892	0.710061	0.711182	0.715117	0.714554	0.710117	0.704934	0.701588	0.699619	0.702902	0.710705	0.711889	0.712058	0.715804	0.715742	0.715486	0.719438	0.713214	0.71756	0.715744	0.71853	0.714337	0.707841	0.711101	0.695748	0.694688	0.696834	0.701851	0.695344
Marinirhabdus gelatinilytica DSM 101478	68	0.702145	0.703173	0.70914	0.702729	0.704787	0.703776	0.70693	0.708681	0.708769	0.703789	0.703364	0.703887	0.70312	0.702136	0.702457	0.702426	0.704611	0.704273	0.709246	0.703575	0.702529	0.696673	0.699926	0.700283	0.705665	0.714138	0.702283	0.704838	0.708029	0.703515	0.705501	0.701678	0.702113	0.707753	0.721823	0.701218	0.710233	0.705171	0.712856	0.70749	0.71269	0.720146	0.704165	0.704807	0.703027	0.706298	0.699241	0.714258
Ulvibacter algarum 3-376	69	0.695832	0.693026	0.69728	0.703079	0.693581	0.697251	0.691442	0.704291	0.702286	0.700305	0.709951	0.712538	0.711823	0.714289	0.715139	0.715718	0.702632	0.704334	0.705051	0.718982	0.707381	0.708839	0.713909	0.713009	0.709769	0.705425	0.697653	0.695636	0.698588	0.711958	0.708193	0.714768	0.714596	0.717016	0.71475	0.717111	0.717622	0.718093	0.715092	0.720463	0.715819	0.705391	0.710157	0.689775	0.689347	0.692008	0.70084	0.694432
Patiriisocius marinistellae KK4	70	0.69642	0.694038	0.699763	0.704858	0.695952	0.69819	0.694173	0.704943	0.702569	0.701229	0.708621	0.711784	0.709907	0.711677	0.711682	0.711915	0.701483	0.704701	0.702874	0.717483	0.707679	0.71143	0.71308	0.711902	0.707538	0.703462	0.696309	0.696935	0.699367	0.709842	0.707805	0.714484	0.714191	0.716448	0.714065	0.715428	0.715777	0.718504	0.714014	0.71777	0.714926	0.707853	0.709355	0.69048	0.691589	0.692872	0.702439	0.695077
Patiriisocius marinus NBRC 109484	71	0.696799	0.693454	0.697698	0.704497	0.694708	0.696966	0.693622	0.704381	0.702817	0.700711	0.71025	0.712678	0.711334	0.712648	0.713766	0.714506	0.702882	0.70583	0.703894	0.719277	0.70919	0.710462	0.714003	0.714971	0.708508	0.70747	0.697819	0.697621	0.698839	0.712222	0.70929	0.71651	0.715454	0.714644	0.714629	0.716785	0.71754	0.717605	0.714432	0.721107	0.715829	0.706533	0.710113	0.690786	0.691076	0.694164	0.703344	0.693079
Seonamhaeicola maritimus 1505	72	0.69997	0.696925	0.699103	0.705697	0.693399	0.699188	0.69081	0.70656	0.707088	0.700315	0.710062	0.713268	0.711291	0.711933	0.713261	0.713078	0.707099	0.712249	0.70515	0.724969	0.710571	0.71325	0.716398	0.71544	0.709088	0.70682	0.702174	0.699692	0.700739	0.708969	0.710156	0.715877	0.715702	0.71811	0.715315	0.718104	0.717748	0.71805	0.716994	0.718716	0.717149	0.706186	0.715032	0.694239	0.692138	0.696292	0.703688	0.691412
Seonamhaeicola aphaedonensis CECT 8487	73	0.702458	0.699081	0.699824	0.706365	0.696486	0.700139	0.695791	0.707921	0.708844	0.703983	0.709045	0.712794	0.711877	0.71373	0.712541	0.712983	0.705879	0.707732	0.706239	0.722487	0.710165	0.71189	0.717117	0.71596	0.708604	0.706778	0.703689	0.702273	0.703083	0.709407	0.709092	0.714069	0.713273	0.716625	0.712643	0.715618	0.715054	0.71722	0.71522	0.716647	0.71599	0.706555	0.715058	0.69558	0.696121	0.697776	0.704469	0.691736
Seonamhaeicola marinus B011	74	0.698069	0.695196	0.695937	0.703185	0.69243	0.698029	0.689809	0.70387	0.706288	0.699847	0.71018	0.712652	0.710643	0.713089	0.713753	0.713024	0.702855	0.707078	0.70335	0.726091	0.708713	0.713776	0.715021	0.714574	0.707685	0.705329	0.701553	0.698305	0.699904	0.707394	0.710619	0.713999	0.714569	0.716009	0.714539	0.717858	0.717676	0.717199	0.716983	0.718568	0.716481	0.705116	0.713298	0.694442	0.693081	0.696153	0.7026	0.692045
Seonamhaeicola algicola Gy8	75	0.699676	0.696361	0.700906	0.706745	0.69581	0.700866	0.693441	0.708544	0.707625	0.702786	0.71111	0.713493	0.712432	0.713443	0.713457	0.712255	0.704568	0.708992	0.706586	0.726525	0.709564	0.7155	0.717873	0.718469	0.709906	0.705578	0.702026	0.700356	0.701103	0.710559	0.712091	0.716005	0.714928	0.720586	0.71682	0.72024	0.719338	0.7193	0.718236	0.719734	0.719193	0.707934	0.713399	0.694769	0.694048	0.697659	0.703668	0.692643
Tamlana sp 139	83	0.700839	0.698315	0.704441	0.705704	0.699019	0.701067	0.695903	0.706484	0.707297	0.704587	0.70992	0.713113	0.710275	0.714028	0.713374	0.712803	0.706557	0.707388	0.706729	0.721757	0.709302	0.711125	0.715769	0.715623	0.710447	0.705506	0.701487	0.701649	0.702922	0.710178	0.709157	0.71369	0.713444	0.717145	0.714912	0.715868	0.716645	0.716303	0.714309	0.719173	0.716672	0.707528	0.71134	0.697821	0.697908	0.701173	0.701009	0.696946
L4_Bin_MAXBIN__022_1	84	0.697763	0.696098	0.699282	0.702664	0.694572	0.698367	0.68954	0.702012	0.702264	0.701582	0.706314	0.711337	0.705316	0.709622	0.708715	0.708267	0.700916	0.704422	0.699046	0.719416	0.705659	0.708675	0.711306	0.711992	0.706139	0.698629	0.698484	0.696716	0.698664	0.705105	0.70718	0.708394	0.710055	0.710975	0.708708	0.712621	0.713197	0.709807	0.710541	0.713472	0.713856	0.702258	0.708478	0.694567	0.693972	0.697344	0.697659	0.690176
L1_Bin_Bin_90_1	85	0.697074	0.695271	0.699064	0.704164	0.695312	0.698211	0.691815	0.703317	0.703959	0.701145	0.707757	0.710719	0.706767	0.711081	0.710473	0.709539	0.702632	0.704004	0.701182	0.719747	0.706459	0.710846	0.712165	0.712627	0.707569	0.701287	0.69862	0.697073	0.699172	0.706964	0.706294	0.709748	0.71061	0.712259	0.711682	0.712629	0.711643	0.712407	0.712036	0.714464	0.713631	0.702392	0.709395	0.694716	0.694737	0.69752	0.697109	0.690026
Tamlana sp 926	86	0.700379	0.698357	0.702841	0.706622	0.697365	0.70022	0.695321	0.706417	0.706864	0.704045	0.709671	0.712484	0.710405	0.71367	0.71321	0.712954	0.705268	0.707112	0.705418	0.723141	0.708423	0.711619	0.715547	0.715614	0.712026	0.704991	0.701383	0.701445	0.701425	0.709847	0.709588	0.71354	0.713068	0.717306	0.713004	0.715801	0.715011	0.7171	0.71435	0.717121	0.716098	0.70553	0.711792	0.696291	0.697027	0.699954	0.701044	0.695782
Tamlana algarum 4-2040	87	0.70008	0.697949	0.702195	0.706071	0.697091	0.699944	0.694655	0.705746	0.70678	0.703689	0.709379	0.712463	0.710192	0.713403	0.713278	0.712599	0.704895	0.707232	0.704666	0.723234	0.708426	0.711591	0.715239	0.71538	0.711736	0.704099	0.701239	0.70103	0.700947	0.709163	0.709515	0.713218	0.712824	0.71642	0.71266	0.715491	0.715306	0.716049	0.71394	0.717163	0.715967	0.704854	0.711428	0.696155	0.696891	0.699534	0.700827	0.695218
Hyunsoonleella aquatilis SJ7	88	0.704755	0.705077	0.70773	0.705135	0.703324	0.702835	0.701691	0.705906	0.707761	0.705715	0.708744	0.708874	0.708158	0.707679	0.709118	0.70811	0.708532	0.709877	0.709021	0.710666	0.70844	0.706759	0.708543	0.709742	0.707149	0.709977	0.707495	0.705321	0.707296	0.706942	0.711581	0.707574	0.709916	0.712453	0.710725	0.708613	0.709828	0.712124	0.70978	0.708861	0.710734	0.71049	0.712812	0.70258	0.700891	0.704448	0.70192	0.696878
Hyunsoonleella jejuensis DSM 21035	89	0.702798	0.699947	0.703618	0.707521	0.698739	0.701032	0.696184	0.707698	0.706602	0.704627	0.710614	0.713354	0.71222	0.714326	0.713289	0.712704	0.706448	0.711618	0.708811	0.722227	0.711237	0.711571	0.717614	0.71665	0.712133	0.707696	0.703032	0.703947	0.704403	0.710149	0.708764	0.713738	0.714853	0.716548	0.7143	0.716686	0.716363	0.717635	0.715089	0.716351	0.716808	0.709777	0.714785	0.698073	0.696486	0.6998	0.704292	0.694163
Jejuia pallidilutea DSM 21165	90	0.701843	0.700191	0.704149	0.707434	0.70153	0.701624	0.697581	0.709153	0.70652	0.705686	0.7106	0.714343	0.71223	0.714309	0.714083	0.71494	0.706948	0.712941	0.708041	0.724112	0.710642	0.712337	0.717403	0.716175	0.713076	0.709395	0.704165	0.702659	0.703441	0.711904	0.710144	0.714223	0.716181	0.718551	0.715159	0.718078	0.718223	0.718192	0.716484	0.71823	0.717101	0.71013	0.715335	0.697881	0.696092	0.700643	0.704479	0.694519
Hyunsoonleella flava T58	91	0.702637	0.700652	0.704816	0.70652	0.701383	0.705409	0.698312	0.709328	0.71025	0.704826	0.710984	0.7139	0.71147	0.712956	0.712677	0.713752	0.706692	0.710122	0.707778	0.720728	0.711137	0.711879	0.71651	0.715196	0.708902	0.712031	0.705553	0.70642	0.708419	0.710584	0.711171	0.712518	0.71305	0.715338	0.72218	0.716241	0.720012	0.716253	0.717389	0.717456	0.719348	0.714361	0.715031	0.698885	0.696681	0.700446	0.704317	0.701262
Hyunsoonleella ulvae HU1-3	92	0.701727	0.699055	0.703287	0.706152	0.697605	0.700114	0.69496	0.707347	0.70686	0.703403	0.709984	0.711316	0.711666	0.713157	0.712558	0.714342	0.703815	0.707506	0.70727	0.722057	0.711346	0.710906	0.716101	0.715799	0.709279	0.709021	0.703267	0.702199	0.702561	0.70964	0.709215	0.71378	0.71392	0.71564	0.717412	0.715887	0.71725	0.717165	0.716335	0.717842	0.716909	0.71086	0.713613	0.697347	0.69556	0.699483	0.703663	0.696205
Hyunsoonleella pacifica SW033	93	0.700028	0.698157	0.70024	0.704316	0.696111	0.699298	0.692847	0.705368	0.70681	0.702346	0.709872	0.711404	0.710524	0.713586	0.713784	0.712764	0.705496	0.708567	0.704618	0.72207	0.711516	0.714848	0.718511	0.719085	0.710171	0.705429	0.703014	0.700814	0.700801	0.711244	0.710687	0.71575	0.714582	0.717897	0.71473	0.718787	0.716177	0.718341	0.716102	0.717803	0.718404	0.707663	0.713837	0.695773	0.695156	0.697665	0.702824	0.694048
Putridiphycobacter roseus SM1701	94	0.685442	0.683555	0.689865	0.692659	0.686247	0.686942	0.690016	0.694191	0.690078	0.691051	0.695702	0.699198	0.697765	0.701958	0.699467	0.699524	0.694073	0.695555	0.695027	0.705473	0.697613	0.699184	0.704981	0.702611	0.698519	0.696495	0.690191	0.689428	0.689267	0.699157	0.696976	0.70173	0.704435	0.704893	0.700749	0.703418	0.701959	0.708064	0.702296	0.704485	0.703267	0.695711	0.699464	0.681377	0.681762	0.682961	0.693969	0.683089
Crocinitomix algicola 0182	95	0.685743	0.686482	0.687689	0.693173	0.681156	0.688175	0.689932	0.693081	0.691242	0.690485	0.692995	0.696112	0.694104	0.697275	0.696974	0.699125	0.691542	0.689874	0.692198	0.702682	0.694572	0.698747	0.701789	0.699061	0.693907	0.693391	0.687958	0.689526	0.687822	0.69869	0.694208	0.696608	0.697211	0.701756	0.697447	0.699053	0.694436	0.702717	0.699837	0.698672	0.699712	0.692874	0.694633	0.67839	0.678432	0.68185	0.691868	0.682347
Crocinitomix catalasitica ATCC 23190	96	0.687687	0.682422	0.688008	0.691865	0.681508	0.68516	0.68613	0.69452	0.689134	0.690844	0.692878	0.696063	0.698252	0.701833	0.700118	0.700562	0.69278	0.693923	0.694132	0.703528	0.69572	0.698889	0.702917	0.702454	0.692725	0.693046	0.690879	0.688136	0.686225	0.698648	0.693701	0.701963	0.698453	0.703644	0.6998	0.704394	0.699514	0.705095	0.700917	0.701296	0.703563	0.694937	0.697982	0.679337	0.679446	0.681633	0.692677	0.682038
Fluviicola taffensis DSM 16823	97	0.687358	0.68753	0.689164	0.69066	0.680804	0.688225	0.687949	0.693945	0.689771	0.690959	0.688082	0.692333	0.690652	0.696979	0.691285	0.693275	0.690806	0.689489	0.691221	0.696545	0.692801	0.692747	0.695702	0.695679	0.68993	0.690644	0.68632	0.689014	0.68565	0.696283	0.689542	0.69484	0.694533	0.698901	0.696577	0.695845	0.693872	0.702891	0.697197	0.697427	0.696782	0.694154	0.69339	0.680352	0.67909	0.684468	0.687558	0.685362
Lishizhenia tianjinensis CGMCC 1.7005	98	0.686025	0.687042	0.6882	0.689823	0.681001	0.682892	0.687775	0.694344	0.689109	0.690471	0.69396	0.698525	0.697891	0.69757	0.695193	0.698481	0.691617	0.692056	0.695352	0.699096	0.694819	0.695125	0.700126	0.698653	0.694158	0.689589	0.685463	0.697802	0.686204	0.694955	0.690293	0.696787	0.697369	0.701272	0.697244	0.700483	0.695992	0.704082	0.699441	0.697293	0.698688	0.694054	0.690724	0.677228	0.679003	0.681107	0.686164	0.685021
Brumimicrobium salinarum LHR20	99	0.684958	0.684263	0.691636	0.691535	0.679731	0.683786	0.68567	0.691777	0.687699	0.690258	0.691733	0.693798	0.694902	0.695512	0.695857	0.696873	0.69104	0.690993	0.691247	0.699209	0.694219	0.697127	0.700941	0.699666	0.69148	0.688418	0.686161	0.685535	0.686421	0.693151	0.689256	0.696158	0.697059	0.697792	0.695789	0.698298	0.696019	0.700151	0.695554	0.69758	0.697383	0.6906	0.694871	0.677954	0.67871	0.681464	0.68872	0.681451
Brumimicrobium ulvae 4-911	100	0.686108	0.685458	0.684664	0.692521	0.678111	0.684847	0.6862	0.691828	0.690061	0.69106	0.689609	0.693889	0.693989	0.695755	0.693923	0.693443	0.688849	0.692538	0.691172	0.697631	0.693753	0.694285	0.69876	0.696301	0.692994	0.689903	0.685275	0.685458	0.686396	0.694419	0.68909	0.696082	0.697111	0.697903	0.69373	0.700461	0.695419	0.699802	0.696991	0.695269	0.698833	0.69188	0.694022	0.679934	0.679755	0.682999	0.686617	0.679974
Brumimicrobium aurantiacum N62	101	0.684919	0.685182	0.686281	0.695183	0.679889	0.686472	0.688986	0.691768	0.690003	0.68873	0.691668	0.69526	0.698519	0.697336	0.695658	0.696422	0.692238	0.689371	0.69524	0.700498	0.695609	0.699225	0.701988	0.700569	0.692819	0.690968	0.6846	0.68622	0.687282	0.695877	0.692738	0.698479	0.702737	0.703108	0.698568	0.700951	0.701824	0.703855	0.702266	0.699618	0.701932	0.693186	0.695952	0.676942	0.678127	0.683455	0.689735	0.682142
Brumimicrobium glaciale IC156	102	0.685301	0.682334	0.684495	0.693124	0.685856	0.682118	0.685627	0.690311	0.688722	0.689384	0.69372	0.695542	0.696677	0.698457	0.698088	0.698755	0.693305	0.691874	0.693868	0.700582	0.696048	0.695455	0.700671	0.696591	0.69333	0.690526	0.686039	0.684666	0.687621	0.698874	0.690526	0.698882	0.699712	0.700384	0.697421	0.70231	0.696964	0.705041	0.699601	0.701496	0.70115	0.692508	0.694194	0.677137	0.678547	0.681178	0.68916	0.680707
Brumimicrobium mesophilum JCM 14063	103	0.684773	0.68655	0.687343	0.693767	0.682616	0.683642	0.689695	0.692478	0.688557	0.691561	0.692337	0.696748	0.697176	0.696887	0.698466	0.695932	0.690443	0.692751	0.69316	0.703124	0.694871	0.695202	0.697264	0.697744	0.693124	0.69102	0.684436	0.685661	0.688772	0.695503	0.692213	0.699418	0.698526	0.702332	0.697148	0.70078	0.697912	0.704644	0.699466	0.698808	0.700651	0.695262	0.695661	0.67847	0.680969	0.680234	0.689306	0.680276
Mangrovivirga cuniculi R1DC9	104	0.678328	0.678575	0.676532	0.682152	0.677114	0.67783	0.679275	0.685694	0.678165	0.683991	0.682765	0.686056	0.681019	0.684374	0.681877	0.683587	0.683409	0.677985	0.681592	0.684256	0.68328	0.685901	0.683688	0.68545	0.68416	0.683305	0.682148	0.679926	0.680911	0.683752	0.678631	0.685093	0.686395	0.691131	0.687049	0.686272	0.68565	0.691166	0.684378	0.685607	0.683999	0.685267	0.680668	0.677073	0.678127	0.677164	0.687474	0.681723
Xanthovirga aplysinae RKSG123	113	0.682504	0.680672	0.683217	0.684957	0.676764	0.683297	0.680943	0.686003	0.683053	0.684648	0.684944	0.683685	0.685241	0.688085	0.68513	0.687895	0.685129	0.683193	0.687228	0.688101	0.685239	0.68341	0.685604	0.685796	0.685271	0.68502	0.682581	0.680379	0.681817	0.688313	0.681547	0.686958	0.686157	0.689787	0.686161	0.685558	0.687585	0.689276	0.68361	0.686064	0.683775	0.687631	0.683383	0.682919	0.679155	0.683284	0.685892	0.680472
Cesiribacter andamanensis AMV16	114	0.675055	0.679981	0.684178	0.678632	0.681867	0.676628	0.691298	0.682021	0.676539	0.680809	0.677898	0.671553	0.676209	0.677248	0.679387	0.674093	0.678915	0.680722	0.684209	0.67773	0.673769	0.668006	0.679464	0.682796	0.682595	0.679055	0.677244	0.677769	0.679099	0.684587	0.674452	0.675788	0.677015	0.686573	0.676189	0.680298	0.672677	0.695453	0.678772	0.679483	0.67271	0.687775	0.675103	0.684634	0.683637	0.684886	0.681807	0.682817
Nafulsella turpanensis ZLM-10	115	0.675313	0.679434	0.683859	0.681164	0.682599	0.679077	0.688026	0.684593	0.675539	0.683306	0.682505	0.679538	0.680053	0.682873	0.680598	0.680022	0.68027	0.680055	0.683079	0.676331	0.67927	0.680782	0.682062	0.682393	0.687913	0.68108	0.679941	0.677658	0.677995	0.684084	0.676285	0.677246	0.681764	0.685409	0.681401	0.682072	0.680535	0.687195	0.679542	0.68254	0.679205	0.686824	0.676209	0.679284	0.678547	0.683334	0.679646	0.683677
Chryseotalea sanaruensis Ys	116	0.67682	0.67738	0.677415	0.682027	0.675423	0.678255	0.67978	0.681967	0.67881	0.682832	0.685544	0.682292	0.681061	0.683373	0.682338	0.682103	0.682967	0.682406	0.679203	0.682357	0.681827	0.686765	0.684137	0.685837	0.681222	0.679453	0.678061	0.675506	0.677675	0.680991	0.681067	0.682495	0.685006	0.687793	0.682859	0.687295	0.685374	0.687093	0.680476	0.683526	0.686784	0.682934	0.680228	0.676257	0.673798	0.674267	0.678374	0.679393
Chryseolinea serpens DSM 24574	117	0.675795	0.677018	0.682917	0.678804	0.682321	0.67661	0.684921	0.680146	0.67476	0.679852	0.678045	0.673386	0.67381	0.678149	0.670718	0.672527	0.681654	0.674506	0.679417	0.676198	0.673992	0.663915	0.676686	0.675051	0.680137	0.677973	0.675207	0.678601	0.677842	0.681982	0.673629	0.674844	0.671447	0.686489	0.675368	0.679813	0.673417	0.68995	0.671882	0.675939	0.674558	0.683755	0.670843	0.679934	0.68291	0.681139	0.675273	0.683564
Ohtaekwangia koreensis DSM 25262	118	0.679403	0.675468	0.679342	0.682405	0.678559	0.680984	0.67993	0.680416	0.675733	0.680198	0.679237	0.678814	0.678901	0.68061	0.681607	0.681889	0.684163	0.676689	0.683052	0.67854	0.676559	0.679197	0.680664	0.681049	0.681901	0.67796	0.675698	0.676213	0.677688	0.682849	0.679133	0.678755	0.680883	0.688058	0.680878	0.682619	0.681171	0.688141	0.681462	0.679896	0.680044	0.681444	0.678378	0.67487	0.672227	0.675405	0.68229	0.681042
Chryseolinea flava SDU1-6	119	0.676918	0.674403	0.679907	0.682897	0.677066	0.676232	0.677925	0.68198	0.677165	0.680207	0.678792	0.677973	0.677386	0.681891	0.679049	0.681842	0.681466	0.678022	0.680009	0.6781	0.678348	0.677462	0.681342	0.679155	0.68543	0.67803	0.673171	0.679474	0.677925	0.680101	0.676871	0.674718	0.682256	0.686712	0.682734	0.680245	0.679765	0.686518	0.681552	0.679339	0.681553	0.683792	0.675358	0.671442	0.670817	0.674727	0.676745	0.680218
R1_Bin_METABAT__58_1	120	0.682184	0.678459	0.679332	0.679293	0.67984	0.678376	0.682697	0.678379	0.678398	0.683771	0.681434	0.679833	0.679739	0.678743	0.681481	0.681312	0.680133	0.679696	0.680034	0.677631	0.680442	0.681212	0.677545	0.677785	0.677808	0.680647	0.678335	0.678454	0.677342	0.676317	0.679092	0.674743	0.674026	0.680477	0.680484	0.67927	0.678453	0.678256	0.67995	0.675263	0.675147	0.681174	0.679246	0.679862	0.68231	0.679528	0.677695	0.675629
R4_Bin_Bin_53_1	121	0.681715	0.679265	0.680727	0.681251	0.680467	0.679507	0.68323	0.679671	0.678602	0.682961	0.681144	0.679949	0.678502	0.67894	0.681551	0.68244	0.681144	0.680694	0.680104	0.678955	0.679533	0.679516	0.677625	0.677516	0.6784	0.68004	0.678782	0.678082	0.677564	0.67591	0.678802	0.674441	0.673909	0.680599	0.678852	0.678091	0.67795	0.678303	0.679883	0.675257	0.675375	0.68128	0.680839	0.68109	0.682591	0.678924	0.679362	0.676769
Aurantiphycus algarum 463	122	0.684218	0.68204	0.685207	0.686293	0.684463	0.682411	0.689094	0.686863	0.682181	0.685964	0.682947	0.682795	0.68154	0.6834	0.683934	0.685057	0.685068	0.682256	0.686616	0.682698	0.682342	0.680104	0.682685	0.682436	0.684297	0.685609	0.681326	0.681597	0.681578	0.683745	0.680396	0.678455	0.677453	0.689318	0.684174	0.683042	0.681471	0.689819	0.682369	0.679645	0.677662	0.692781	0.683734	0.684389	0.686443	0.683822	0.683695	0.680995
Fulvivirga sp 4R5-16	123	0.683935	0.681654	0.68551	0.685952	0.684159	0.682388	0.689135	0.686655	0.682718	0.686044	0.682866	0.683356	0.681461	0.683464	0.683965	0.685471	0.685424	0.682312	0.686736	0.682562	0.682285	0.68024	0.682974	0.682421	0.684388	0.686513	0.681422	0.682464	0.681885	0.683617	0.680395	0.678758	0.677192	0.688931	0.684428	0.682658	0.682573	0.689414	0.679714	0.679499	0.678486	0.693488	0.683912	0.684585	0.686533	0.684244	0.683773	0.681458
Fulvivirga lutea S481	124	0.681002	0.677275	0.684251	0.686761	0.684368	0.683513	0.684127	0.691201	0.687574	0.688087	0.691233	0.686931	0.691254	0.689756	0.685985	0.689315	0.68314	0.685327	0.689203	0.694433	0.688275	0.689513	0.692669	0.692948	0.690687	0.691702	0.685055	0.685378	0.687409	0.691449	0.68699	0.693836	0.693664	0.696893	0.694575	0.695677	0.695824	0.696262	0.692622	0.692465	0.696824	0.692611	0.690043	0.680381	0.679304	0.684261	0.686922	0.685419
Fulvivirga lutimaris KCTC 42720	125	0.681575	0.677503	0.681179	0.687471	0.68074	0.684372	0.679934	0.689966	0.685145	0.682875	0.689865	0.690193	0.687801	0.689857	0.686431	0.688583	0.683641	0.685166	0.686391	0.690521	0.682859	0.690037	0.690648	0.691532	0.688833	0.688193	0.68362	0.683469	0.682534	0.68981	0.683949	0.691207	0.689871	0.692555	0.68949	0.691791	0.689651	0.691033	0.691064	0.691174	0.688224	0.690069	0.686233	0.678149	0.676768	0.678092	0.686983	0.681286
Fulvivirga aurantia RKSG066	126	0.680677	0.676041	0.678487	0.683915	0.681429	0.678425	0.682483	0.68982	0.68421	0.685158	0.689428	0.686064	0.688247	0.687513	0.685871	0.688014	0.683277	0.68159	0.685068	0.689243	0.68661	0.687602	0.688556	0.688447	0.687144	0.685711	0.682201	0.684546	0.681659	0.685462	0.684837	0.689383	0.688584	0.692797	0.690018	0.690588	0.689474	0.693255	0.691191	0.687777	0.689047	0.688652	0.684487	0.678115	0.67893	0.680498	0.68663	0.682565
Fulvivirga sediminis 2943	127	0.680648	0.677867	0.679707	0.684097	0.676894	0.679321	0.677481	0.685194	0.682086	0.685387	0.684383	0.68458	0.685456	0.686856	0.684766	0.686793	0.680586	0.681935	0.68309	0.686529	0.681331	0.686994	0.686982	0.686822	0.686971	0.685115	0.679788	0.680111	0.678799	0.685011	0.683065	0.685821	0.687174	0.687603	0.687576	0.686986	0.686625	0.690348	0.690728	0.684966	0.688142	0.684046	0.681644	0.676344	0.674826	0.680506	0.683377	0.677754
Fulvivirga imtechensis AK7	128	0.680016	0.680352	0.679518	0.683963	0.680868	0.680047	0.684276	0.684467	0.681952	0.685373	0.683989	0.679527	0.680883	0.682708	0.681231	0.681909	0.685357	0.682474	0.683714	0.681829	0.680248	0.685663	0.684412	0.685546	0.68784	0.685327	0.684105	0.682579	0.683278	0.68582	0.681362	0.68314	0.68285	0.688357	0.684086	0.684951	0.684234	0.690934	0.684987	0.682026	0.682608	0.688939	0.683062	0.680121	0.677848	0.680549	0.682761	0.683623
Fulvivirga marina 29W222	129	0.677932	0.677681	0.679984	0.684151	0.679676	0.681723	0.680867	0.687202	0.683607	0.68384	0.683611	0.684629	0.681975	0.686169	0.682701	0.683535	0.681462	0.682411	0.684565	0.683932	0.681071	0.685892	0.68445	0.685983	0.686202	0.684309	0.679552	0.680322	0.680631	0.686043	0.682317	0.685168	0.684871	0.687958	0.686882	0.687296	0.687178	0.690707	0.68475	0.683793	0.684253	0.686124	0.685246	0.679218	0.679106	0.68106	0.687857	0.682285
Fulvivirga kasyanovii JCM 16186	130	0.681703	0.679561	0.682726	0.68354	0.683998	0.680334	0.686317	0.687339	0.683024	0.684604	0.684033	0.684928	0.682424	0.684092	0.683272	0.682595	0.683893	0.683099	0.686697	0.681974	0.681578	0.684757	0.68421	0.685136	0.685312	0.686715	0.681002	0.681437	0.68139	0.685036	0.682066	0.684426	0.683897	0.687596	0.687523	0.685851	0.685971	0.689444	0.685101	0.683649	0.683015	0.690624	0.683112	0.680986	0.681688	0.681556	0.684892	0.685731
[truncated: 60 more columns]

## Sheet: S5
AAI/POCP	Tree_ID	Ulvibacterium marinum CCMM 3	Pelagihabitans pacificus TP-CH-4	Maribacter algae 2-631A	Kriegella aquimaris DSM 19886	Pricia antarctica DSM 23421	Pareuzebyella sediminis S2-4-21	Pseudozobellia thermophila DSM 19858	Euzebyella marina CY 1	Euzebyella saccharophila 7SM30	Zobellia uliginosa DSM 2061	Zobellia russellii KMM 3677	Zobellia roscoffensis Asnod1-F08	Zobellia amurskyensis KMM 3526	Zobellia nedashkovskayae Asnod2-B07-B	Zobellia barbeyronii KMM 6746	Zobellia laminariae KMM 3676	Maribacter arenosus CAU 1321	Maribacter luteus RZ05	Maribacter polysiphoniae DSM 23514	Maribacter vaceletii DSM 25230	Maribacter algarum RZ26	R4_Bin_MAXBIN__079_sub_1	4-1016	Maribacter algarum 4-528	Maribacter thermophilus HT7-2	Maribacter cobaltidurans B1	Maribacter algicola PoM-212	Maribacter aurantiacus KCTC 52409	Maribacter flavus KCTC 42508	Maribacter antarcticus DSM 21422	Maribacter sedimenticola DSM 19840	Maribacter arcticus DSM 23546	Maribacter orientalis DSM 16471	Maribacter dokdonensis DSW-8	Maribacter litoralis SDRB-Phe2	Maribacter stanieri DSM 19891	Maribacter ulvicola DSM 15366	Maribacter forsetii DSM 18668	Maribacter caenipelagi CECT 8455	Maribacter aquivivus DSM 16478	Maribacter spongiicola DSM 25233	Costertonia aggregata KCCM 42265	Saonia flava DSM 29762	221	565_2	Eudoraea algarum 2-473A	Eudoraea adriatica DSM 19308	Zeaxanthinibacter enoshimensis DSM 18435
Ulvibacterium marinum CCMM 3	1	100	61.93	53.63	58.71	55.75	58.53	57.51	57.82	58.34	54.51	57.58	57.49	57.64	56.45	56.35	56.5	56.72	53.36	54.1	54.08	58.18	43.55	57.64	57.52	54.6	54.81	58.78	56.9	57.89	53.24	55.83	56.21	55.63	56.01	55.76	56.34	53.59	54.43	56.27	55.05	55.8	53.97	56.84	57.81	57.79	56.21	55.65	52.79
Pelagihabitans pacificus TP-CH-4	2	73.25	100	62.1	56.43	58.09	60.33	58.83	59.61	61.2	57.04	59.92	59.25	58.17	60.01	59.73	58.75	62.98	58.56	56.9	57.12	63.97	51.09	62.96	62.9	60.73	60.66	66.06	64.54	64.02	57.67	62.19	64.2	64.87	60.14	59.38	62.34	58.86	59.65	63.29	61.02	61.26	61.17	62.46	58.78	58.76	56.82	63.35	61.36
Maribacter algae 2-631A	3	71.19	76.48	100	49.06	50.75	52.69	52.55	54.61	55.12	52.81	55.87	55.24	54.16	54.69	54.44	54.53	51.75	51.81	49.87	55.1	58.54	45.86	58.04	57.92	54.19	53.43	55.93	55.39	55.65	51.35	55.14	53.69	54.46	55.17	54.84	54.82	54.04	54.96	56.04	55.26	56.2	58.8	52.86	51.78	51.73	50.21	51.96	54.25
Kriegella aquimaris DSM 19886	4	73.12	72.97	71.5	100	61.27	64.19	66.92	62.91	63.52	62.46	65	65.07	66.21	64.25	64.81	64.02	55.99	56.47	56.74	57.26	54.7	43.23	58.13	58.02	57.67	55.25	58.83	57.34	57.29	52.52	58.35	57.79	57.61	58.77	58.35	59.74	57.89	57.24	58.61	57.54	58.14	51.21	56.04	49.58	49.55	48.14	52.75	52.64
Pricia antarctica DSM 23421	5	72.76	73.06	71.68	73.47	100	64.83	62.81	63.96	65.19	60.25	62.22	62.47	62.49	62.78	62.64	61.63	58.72	55.84	57.45	54.6	54.27	44.3	57.75	57.52	57.96	60.32	60.78	60.4	60.45	53.5	58.46	62.23	62.28	57.36	57.98	58.49	58.98	55.97	60.27	57.73	58.85	55.19	56.97	50.59	50.54	48.95	56.46	58.16
Pareuzebyella sediminis S2-4-21	6	72.35	72.61	71.24	72.32	74.45	100	64.71	68.53	68.66	59.97	63.45	63.62	63.73	61.87	62.29	60.96	58.16	55.47	55.6	55.41	57.04	45.95	60.06	60.13	59.6	62.32	64.35	62.43	63.29	55.74	60.15	61.47	61.79	58.94	59.68	59.69	59.14	57.51	60.63	57.5	59.52	57.08	58.98	51.84	51.81	50.2	57.16	58.48
Pseudozobellia thermophila DSM 19858	7	72.53	73.13	71.8	73.08	74.53	74.89	100	69.55	71.26	71.42	71.58	72.67	71.68	70.45	69.01	68.94	57.59	61.12	59.39	59.92	57.44	47.74	63.52	63.52	68.02	57.6	62.8	60.74	60.73	54.56	62.86	61.09	60.66	62.92	62.48	64.55	60.96	61.7	61.88	61.38	62.2	55.1	59.44	52.15	52.1	50.51	55.84	56.69
Euzebyella marina CY 1	8	71.8	72.62	71.26	72.22	74.2	74.52	78.72	100	81.08	63.36	68.72	67.36	68.27	65.62	65.18	64.86	58.46	57.66	60.15	58.9	57.5	48.22	61.78	61.78	62.24	65.44	63.88	63.43	63.76	55.75	65.05	61.86	62.89	63.59	64.57	63.36	63.09	62.12	63.83	60.75	62.93	59.68	61.36	52.57	52.56	50.84	56.19	60.87
Euzebyella saccharophila 7SM30	9	71.87	72.34	71.16	71.96	73.83	73.93	78.18	80.9	100	65.63	71.16	69.53	70.36	67.36	67.02	66.63	60.08	58.74	59.99	60.96	57.94	49.93	63.67	63.56	63.49	65.22	65.28	65.46	65.29	56.86	65.66	63.18	63.26	64.95	65.13	64.52	64.13	63.28	66.07	62.27	64.15	60.09	60.96	53.02	53.02	51.23	57.45	61.64
Zobellia uliginosa DSM 2061	10	72.85	73.32	71.83	74.05	75.31	75	77.38	75.18	74.95	100	79.16	78.39	76.62	75.25	76.53	75.54	55.54	58.45	56.78	63.22	56.28	47.95	63.4	63.27	64.39	56.46	60.25	58.22	58.41	53.15	61.29	59.72	59.43	62.56	61.79	63.21	60.41	61.74	61.11	61.83	62.72	55.34	56.69	51.13	51.07	49.56	53.19	55.47
Zobellia russellii KMM 3677	11	73.05	73.37	71.74	74.26	75.29	74.84	76.67	75.2	74.94	85.14	100	85.99	85.89	78.86	79.3	79.37	57.92	60.77	56.32	66.45	60.86	51.95	69	68.71	63.68	58.14	63.93	61.54	61.06	56.56	66.58	62.05	62.01	67.9	66.53	68.31	63.27	65.78	64.68	65.96	67.15	59.44	59.64	53.63	53.61	51.88	55.61	59.21
Zobellia roscoffensis Asnod1-F08	12	72.75	73.24	71.65	73.99	74.99	74.51	76.09	75.04	74.97	84.06	87.51	100	84.26	80.72	81.09	81.1	57.16	60.57	56.89	67.54	60.21	51.75	68.6	68.59	64.47	57.61	63.48	61.24	60.7	56.02	65.37	61.78	61.45	68.14	66.94	67.12	63.9	66.97	64.79	65.53	66.91	58.45	59.06	53.12	53.09	51.4	55.35	58.69
Zobellia amurskyensis KMM 3526	13	72.81	73.2	71.68	74.21	75.32	74.78	76.32	75.07	74.9	85.1	90.15	87.96	100	79.33	80.7	80.79	56.1	58.96	57.1	64.86	58.94	49.76	66.87	66.74	62.29	57.27	62.01	60.55	59.63	55.9	63.85	60.9	60.76	66.46	65.11	66.32	62.64	65.09	63.67	64.4	65.9	57	58.14	52.32	52.3	50.64	54.46	57.83
Zobellia nedashkovskayae Asnod2-B07-B	14	72.23	72.68	71.16	73.86	74.85	74.32	75.81	74.6	74.51	84.18	86.81	87.66	88.65	100	87.24	85.78	58.97	61.67	58.43	65.28	59.2	51.05	67.65	67.61	64.46	57.73	63.08	60.55	60.71	55.18	64.63	63.22	63.58	66.99	65.68	68.03	63.66	66.81	66.04	67.8	67.49	57.69	59.32	53.65	53.62	51.93	56.35	59.06
Zobellia barbeyronii KMM 6746	15	72.34	72.48	71.2	73.83	74.92	74.34	75.8	74.7	74.53	84.39	87.21	87.36	89.4	93.67	100	88.3	58.18	60.52	57.99	65.42	59.42	50.42	66.86	66.75	63.87	57.24	62.56	60.48	60.21	55.43	63.85	63.34	63.21	66.43	65.03	67.16	63.18	66.29	65.19	67.83	67.09	57.03	58.69	53.11	53.09	51.44	55.8	58.46
Zobellia laminariae KMM 3676	16	72.37	72.66	71.16	74.1	75.02	74.35	75.94	74.71	74.51	84.38	87.41	87.5	89.83	93.47	96.4	100	57.22	60.1	57.66	64.37	59.1	49.83	66.01	65.98	62.49	56.52	61.91	59.94	60.11	54.29	63.83	62.22	62.11	66.03	65.27	66.81	62.7	65.17	65.18	67.41	66.55	56.67	57.84	52.83	52.81	51.22	54.82	57.51
Maribacter arenosus CAU 1321	17	73.04	72.68	71.19	73.34	71.96	71.77	72.43	71.72	71.57	72.76	73.04	72.77	72.92	72.33	72.35	72.52	100	68.61	67.59	57.23	56.31	49.14	59.36	59.17	61.21	59.53	61.74	61.24	61.42	54.72	60.85	63.35	63.5	59.35	58.71	61.51	59.87	58.53	62.32	60.59	60.21	58.07	61.71	55.77	55.73	53.88	63.96	62.32
Maribacter luteus RZ05	18	72.99	72.57	71.23	73.01	71.85	71.73	72.29	71.81	71.64	72.93	72.98	72.61	72.91	72.61	72.64	72.67	81.47	100	74.45	59.26	54.81	47.9	60.04	59.96	63.56	57.64	60.97	59.39	59.33	54.44	62.08	60.93	61.69	62.23	62.31	63.88	60.75	61.78	63.86	61.91	62.86	56.54	60.54	53.58	53.56	51.77	58.57	59.28
Maribacter polysiphoniae DSM 23514	19	72.22	72.29	71.08	72.87	71.96	71.39	72.4	72.48	72.07	72.99	72.82	72.55	72.76	72.69	72.72	72.66	81.57	85.83	100	56.1	52.45	44.37	55.89	55.76	61.28	59.62	57.48	57.29	58	52.28	58.82	58.87	60.04	58.08	59.38	60.07	59.14	58.55	61.05	59.47	59.22	54.94	57.99	52.27	52.25	50.72	55.96	57.64
Maribacter vaceletii DSM 25230	20	71.35	71.7	70.4	72.01	71.08	70.81	71.39	71.03	70.97	72.02	72.4	72.31	72.25	72.23	72.01	72.07	72.47	72.58	72.43	100	61.12	53.46	70.6	70.29	62.8	56.93	61.56	59.34	59.73	54.55	62.97	60	59.41	64.08	63.88	61.84	60.9	62.88	62.23	63.35	64.83	59.35	59.83	53.19	53.17	51.23	55.03	58.9
Maribacter algarum RZ26	21	72.88	73.62	71.56	73.06	73.05	72.23	72.6	72.14	72.29	73.39	73.53	73.42	73.53	73.27	73.17	73.16	73	72.82	72.6	72.39	100	53.63	70.95	70.53	57.81	56.47	60.83	58.55	58.38	56.15	59.28	58.9	58.15	59.36	58.8	59.22	56.59	58.67	59.26	59.37	60.23	59.59	58.27	54.94	54.84	53.16	55.56	55.27
R4_Bin_MAXBIN__079_sub_1	22	71.59	72.04	71.06	71.81	71.54	71.12	71.75	71.14	71.15	72.38	72.63	72.36	72.41	71.93	71.91	71.98	71.27	71.39	71.42	71.63	77.15	100	71.04	70.63	51.54	46.71	51.59	49.9	49.33	46.43	52.04	50.91	51.19	51.77	50.92	52.57	49.78	52.73	52.48	51.73	53.22	50.65	50.42	45.63	45.58	43.63	47.52	51.4
Maribacter sp 4-1016	23	71.91	72.64	71.53	72.25	71.94	71.28	71.91	71.56	71.54	72.84	72.87	72.64	72.79	72.29	72.37	72.34	71.93	72.03	71.99	71.91	77.77	99.24	100	98.15	64.32	59.95	66.34	63.51	63.18	59.13	65.65	64.26	63.61	67.13	66.04	66.36	63.25	66.18	65.5	65.68	68.33	62.6	61.97	56.09	56.04	54.16	58.9	62.21
Maribacter algarum 4-528	24	71.88	72.64	71.5	72.22	71.96	71.26	71.89	71.49	71.52	72.8	72.91	72.61	72.78	72.27	72.35	72.34	71.99	72.01	71.97	71.9	77.75	99.39	99.76	100	64.37	59.63	66.32	63.27	62.95	59.22	65.53	64.21	63.43	66.94	65.89	66.3	63.01	66.1	65.49	65.89	68.14	62.46	62	55.93	55.88	54.02	59.1	62.06
Maribacter thermophilus HT7-2	25	71.85	72.35	71.11	72.38	71.93	71.86	74.68	71.83	71.95	73.62	73.12	72.92	73.05	72.89	72.88	72.95	72.53	72.87	72.69	72.51	72.47	71.42	72.06	72	100	66.12	71.28	69.97	69.5	60.13	69.6	68.21	68.7	69.93	69.1	70.98	68.36	69.95	69.8	68.39	68.71	59.99	63.06	55.11	55.08	53.17	59.34	62.33
Maribacter cobaltidurans B1	26	71.29	71.72	70.62	71.62	71.91	71.64	72.26	72.96	72.55	72.18	72.29	71.84	71.9	71.77	71.64	71.68	72.03	71.92	72.53	71.71	71.84	70.76	71.19	71.21	79.39	100	74.04	74.74	74.48	58	65.96	66.51	68.6	64.1	65.33	65.38	65.07	62.75	67.49	63.61	65.26	60.96	60.84	53.02	52.98	51.3	57.56	59.92
Maribacter algicola PoM-212	27	71.41	71.77	70.49	71.48	71.61	71.35	72.17	71.58	71.54	72.06	72.03	71.68	71.93	71.51	71.49	71.55	71.71	71.57	71.39	71.41	71.85	70.61	71.04	71.01	78.71	86.16	100	82.59	82.23	63.63	71.73	71.79	72.65	68.64	67.64	70.36	66.44	66.85	70.88	67.4	70.07	62.39	65.49	56.31	56.27	54.31	62.96	63.95
Maribacter aurantiacus KCTC 52409	28	71.39	71.93	70.68	71.67	71.81	71.86	72.02	71.68	71.91	72.12	72.27	71.81	71.97	71.7	71.61	71.61	71.93	71.77	71.46	71.61	72	70.81	71.19	71.16	78.69	85.05	88.87	100	86.43	61.82	70.13	69.86	71.81	67.2	66.59	68.24	65.97	65.84	70.73	66.12	68.18	61.42	64.11	55.13	55.1	53.25	60.73	62.42
Maribacter flavus KCTC 42508	29	71.05	71.87	70.62	71.56	71.75	72.1	72.18	71.88	71.68	72	72.1	71.78	71.91	71.55	71.47	71.55	71.73	71.76	71.33	71.44	71.82	70.77	71.04	71.03	78.66	84.87	88.75	96.97	100	60.93	70.04	70.32	71.26	66.97	67.21	68.63	66.47	65.55	71.31	67.05	68.61	62.11	63.27	55.1	55.07	53.24	61.06	62.98
Maribacter antarcticus DSM 21422	30	71.03	71.21	70.28	71.45	71.7	70.84	71.22	70.73	70.71	71.77	71.97	71.85	72	71.77	71.79	71.96	71.38	71.51	71.28	71.61	72.02	70.4	71.21	71.13	74.98	74.48	74.22	74.19	74.12	100	62.23	63.97	63.16	61.69	60.96	62.79	60.55	61.48	61.82	59.73	61.99	56.71	57.22	51.86	51.82	50.16	55.86	56.5
Maribacter sedimenticola DSM 19840	31	70.36	70.86	70.1	71.43	71.18	70.8	71.38	70.5	70.54	71.54	72.36	71.46	71.83	71.3	71.36	71.56	71.3	71.72	71.05	71.41	71.13	70.32	70.88	70.84	75.31	74.44	74.13	74.21	74.05	73.44	100	75.49	75.71	77.35	76.35	80.1	73.18	75.19	79.01	75.31	76.66	61.88	65.99	56.16	56.15	54.22	59.74	63.83
Maribacter arcticus DSM 23546	32	70.66	71.14	70.51	71.65	71.38	70.91	71.5	70.86	70.99	71.87	72.19	72.07	72.12	71.9	71.85	71.97	71.42	71.76	71.4	72.07	71.98	70.6	71.38	71.34	75.98	74.89	74.84	74.74	74.73	74.27	81.92	100	82.87	72.62	71.84	76.7	71.34	71.49	77.33	73.89	74.42	60.02	66	56.74	56.73	54.67	64.16	64.2
Maribacter orientalis DSM 16471	33	70.78	71.16	70.35	71.62	71.53	70.74	71.5	70.84	70.96	71.84	72.25	72.07	72.25	71.92	71.98	72.11	71.3	71.57	71.42	72.14	72.02	70.68	71.54	71.49	76.08	75	74.69	74.9	74.76	74.22	81.97	91.93	100	72.08	71.82	77.46	71.49	71.76	78.67	74.27	75.15	60.87	65.72	56.1	56.08	54.06	62.83	64.33
Maribacter dokdonensis DSW-8	34	70.36	70.95	70.03	71.26	71.12	70.66	71.42	70.74	70.61	71.8	72.42	71.89	71.98	71.79	71.74	71.83	71.35	71.53	71.29	71.77	71.41	70.76	71.27	71.22	75.42	74.36	74.18	74.37	74.3	73.63	81.2	82.72	82.94	100	84.3	82.88	76.41	83.16	79.89	79.17	80.98	61.07	62.16	55.31	55.26	53.42	57.19	62.68
Maribacter litoralis SDRB-Phe2	35	70.43	70.85	70.18	71.42	71.17	70.96	71.41	70.87	71.03	71.74	72.35	72.07	72.22	71.83	71.87	71.94	71.47	71.96	71.79	71.56	71.44	70.84	71.27	71.24	75.55	75.03	74.37	74.39	74.55	73.48	81.1	82.77	83.12	89.94	100	79.89	77.56	80.14	81.02	77.81	80.71	61.52	62.34	54.73	54.69	52.91	56.87	63.35
Maribacter stanieri DSM 19891	36	70.21	70.77	69.91	71.47	71.2	70.54	71.36	70.67	70.66	71.76	72.83	72.27	72.37	72.04	72.07	72.32	70.98	71.35	71.21	71.78	71.45	70.66	71.17	71.13	75.45	74.51	74.25	74.34	74.28	73.85	81.41	84.13	84.4	86.11	86.38	100	76.79	83.13	83.34	83.8	81.07	60.82	64.78	55.99	55.97	54.11	59.74	63.66
Maribacter ulvicola DSM 15366	37	70.35	70.68	70.02	71.02	70.83	70.49	70.88	70.45	70.4	71.44	71.95	71.76	71.86	71.72	71.82	71.79	70.87	71.42	71.05	71.91	71.47	70.76	71.29	71.26	75.16	74.48	74.02	74.12	74.1	73.69	80.49	82.79	83.01	86.17	86.77	86.7	100	76.14	77.93	75.37	76.07	61.23	60.54	54.49	54.43	52.59	57.04	62.57
Maribacter forsetii DSM 18668	38	70.52	70.93	70.08	71.55	71.16	70.65	71.31	70.69	70.68	71.92	72.21	72.59	72.17	72.18	72.03	72.21	71.4	71.71	71.35	72.05	71.68	70.8	71.47	71.42	75.28	74.51	74.27	74.35	74.35	73.69	80.79	83.44	83.64	87.15	88.23	87.49	89.4	100	79.58	80.97	80.62	60.27	61.17	54.98	54.95	53.11	56.73	61.72
Maribacter caenipelagi CECT 8455	39	70.41	70.74	70.3	71.46	71.32	70.94	71.4	71	71.22	71.82	72.47	72.19	72.4	71.98	72.05	72.05	71.13	71.85	71.2	72.03	71.7	70.77	71.39	71.33	75.53	74.96	74.27	74.36	74.3	73.91	81.09	83.58	83.65	86.88	88.01	88.2	88.19	90.18	100	83.35	83.2	63.18	66.27	56.75	56.69	54.74	60.69	65.34
Maribacter aquivivus DSM 16478	40	70.11	70.66	70	71.53	71.16	70.56	71.41	70.7	70.52	71.84	72.61	72.23	72.25	72.2	72.19	72.46	70.99	71.4	71.04	71.85	71.39	70.61	71.22	71.19	75.31	74.51	74.05	74.11	74.05	73.91	80.95	83.5	83.65	85.89	86.21	89.62	88.27	89.88	91.42	100	83.12	60.36	61.92	55.1	55.02	53.24	58.59	62.41
Maribacter spongiicola DSM 25233	41	70.23	70.81	70.18	71.53	71.17	70.8	71.24	70.78	70.72	71.64	72.23	72.08	72.1	71.95	71.84	71.96	71.21	71.82	71.16	71.67	71.49	70.41	71.15	71.13	75.46	74.61	74.18	74.32	74.29	73.72	80.96	83.68	83.82	85.6	86.38	87.82	87.81	89.03	90.65	91.09	100	62.24	62.11	54.89	54.86	53.03	58.43	63.85
Costertonia aggregata KCCM 42265	42	73.33	73.72	71.78	73.45	73.08	72.79	73.31	72.64	72.79	73.85	73.69	73.64	73.68	73.35	73.43	73.27	73.01	73.15	73.1	72.79	74.4	72.66	73.45	73.43	73.46	73.41	72.71	72.94	72.88	73.05	72.06	72.64	72.53	72.17	72.74	72.1	72.28	72.32	72.58	72.17	72.53	100	58.64	57	56.95	55.07	58.03	62.74
Saonia flava DSM 29762	43	71.54	71.91	70.77	72.11	71.36	71.13	71.49	71.05	71.34	71.92	72.15	71.96	71.98	71.74	71.79	71.7	72.38	72.53	72.2	72.22	72.01	71.09	71.46	71.44	71.73	71.19	70.99	71.11	71.27	70.56	70.62	70.92	70.94	70.96	71.01	70.65	70.62	71.1	70.7	70.71	70.8	73.44	100	58.59	58.53	56.39	62.54	62.77
Eudoraea sp 221	44	72.02	72.42	70.84	72.05	71.49	71.26	71.7	71.2	71.05	71.94	71.7	71.66	71.67	71.22	71.36	71.27	72.33	72.22	71.82	71.32	71.76	70.78	71.29	71.31	71.29	70.78	70.77	71.05	70.91	70.37	69.87	70.12	70.25	70.07	69.92	69.94	69.71	70.08	69.82	69.84	69.97	73.07	73.02	100	99.48	96.31	57.31	58.5
Eudoraea sp 565_2	45	72.03	72.42	70.84	72.05	71.51	71.26	71.71	71.2	71.05	71.96	71.7	71.66	71.67	71.22	71.36	71.27	72.34	72.22	71.82	71.33	71.78	70.78	71.29	71.32	71.29	70.78	70.77	71.05	70.91	70.38	69.87	70.11	70.25	70.07	69.92	69.94	69.73	70.08	69.83	69.85	69.97	73.08	73.03	100	100	96.18	57.29	58.48
Eudoraea algarum 2-473A	46	72.01	72.42	70.83	72.04	71.46	71.25	71.69	71.2	71.05	71.94	71.7	71.66	71.67	71.21	71.35	71.26	72.33	72.23	71.79	71.33	71.79	70.79	71.28	71.31	71.29	70.78	70.77	71.06	70.92	70.36	69.86	70.12	70.25	70.06	69.93	69.94	69.7	70.09	69.82	69.84	69.98	73.08	73.01	99.98	99.99	100	55.21	56.26
Eudoraea adriatica DSM 19308	47	71.65	70.93	69.61	71.14	70.1	70.13	70.49	70.18	70.02	70.98	70.99	70.7	70.83	70.32	70.32	70.34	71.45	71.31	71.37	70.57	70.81	69.65	70	69.95	70.33	69.88	69.52	69.87	69.78	69.19	69.32	69.27	69.36	69.54	69.39	69.23	69	69.52	69.26	69.22	69.33	71.58	71.69	72.42	72.42	72.42	100	64.78
Zeaxanthinibacter enoshimensis DSM 18435	48	70.28	69.8	69.26	70.17	69.56	69.79	70.22	69.89	69.59	70.11	69.94	69.71	69.72	69.36	69.48	69.45	69.83	69.98	69.6	69.32	69.49	68.55	68.92	68.91	69.56	69.62	69.2	69.49	69.51	68.63	68.66	68.54	68.56	68.69	69.14	68.39	68.87	68.7	69.04	68.57	68.94	71.28	70.13	70.59	70.59	70.57	70.57	100
Muriicola soli MMS17-SY002	49	70.41	69.79	69.01	70.01	69.56	69.55	69.96	69.49	69.51	70.11	69.86	69.64	69.8	69.37	69.37	69.35	69.92	70.08	70.08	69.19	69.6	68.69	69.19	69.19	69.62	69.24	69.11	69.17	69.27	68.67	68.71	68.68	68.53	68.74	68.6	68.52	68.39	68.53	68.45	68.55	68.41	70.3	70.23	70.72	70.72	70.72	71.16	70.22
Muriicola jejuensis DSM 21206	50	69.9	69.53	68.72	69.83	69.14	69.4	69.88	69.32	69.18	69.64	69.45	69.2	69.37	68.86	68.97	68.94	69.65	69.67	69.64	68.78	68.96	68.22	68.62	68.59	69.13	68.94	68.87	69.02	68.96	68.23	68.29	68.27	68.27	68.38	68.24	68.08	67.95	68.18	67.94	68.02	68.01	69.98	69.87	70.48	70.48	70.49	70.7	70.25
Poritiphilus flavus R33	51	71.26	70.73	69.7	70.35	70.23	70.24	70.48	70.05	69.91	70.34	70.4	70.14	70.25	69.89	69.79	69.79	70.68	70.63	70.28	69.75	69.99	69.69	69.83	69.81	70.24	69.91	69.73	69.97	69.8	69	68.86	68.91	69.07	69.01	68.98	68.59	68.79	68.94	68.73	68.61	68.78	71.69	70.95	71.68	71.69	71.67	72.18	70.81
Robiginitalea biformata HTCC 2501	52	67.21	67.15	66.72	67.1	66.75	67.07	67.36	67.17	67.25	67	66.75	66.75	66.72	66.57	66.49	66.6	66.91	66.95	66.86	66.28	66.56	65.91	66.17	66.18	66.82	66.88	66.69	66.75	66.69	66.04	66.07	65.89	65.97	66.03	66.17	65.81	65.9	65.99	65.77	65.83	65.84	67.55	66.78	67.69	67.69	67.69	67.7	68.51
Robiginitalea sediminis O458	53	66.89	66.7	66.4	66.9	66.37	66.73	67.28	66.8	66.65	66.78	66.68	66.52	66.54	66.08	66.22	66.25	66.63	66.79	66.55	65.99	65.87	65.41	65.86	65.83	66.58	66.33	66.14	66.45	66.36	65.56	65.87	65.53	65.58	65.89	65.87	65.62	65.54	65.78	65.56	65.46	65.72	67.14	66.61	67.61	67.62	67.64	67.15	67.99
Robiginitalea myxolifaciens DSM 21019	54	66.57	66.61	66.29	66.48	66.3	66.39	66.94	66.72	66.64	66.54	66.4	66.3	66.34	66.18	66.11	66.19	66.5	66.65	66.43	65.95	65.94	65.17	65.76	65.75	66.46	66.5	66.26	66.21	66.1	65.53	65.69	65.82	65.74	65.74	65.72	65.47	65.6	65.61	65.57	65.34	65.56	66.66	66.55	66.91	66.91	66.9	66.9	67.54
Aureitalea marina NBRC 107741	62	63.17	63.32	63.17	63.08	63.28	62.98	63.42	63.36	63.31	63.4	63.16	63.06	63.21	62.88	62.94	62.92	62.83	63.1	63.06	62.78	63.05	62.48	63.02	62.98	63.14	62.95	62.95	63.09	62.99	62.49	62.82	62.68	62.72	62.78	62.8	62.66	62.56	62.77	62.69	62.51	62.56	63.35	63.18	63.5	63.5	63.53	62.92	63.15
Marixanthomonas spongiae HN-E44	63	64.09	64.02	63.73	64.12	64.35	63.99	64.23	64.28	64.36	64.48	64.42	64.14	64.12	64	63.85	63.83	63.94	64.29	64.17	63.86	64.14	63.63	63.96	63.94	64.14	64.31	63.82	64.07	64.13	63.64	63.98	63.89	63.61	63.78	63.99	63.68	63.75	63.81	63.92	63.77	63.67	64.44	64.43	64.04	64.04	64.04	64.02	64.25
Marixanthomonas ophiurae KMM 3046	64	64.07	63.94	63.95	64.44	64.73	64.15	64.57	64.56	64.56	64.43	64.45	64.26	64.18	64.05	64.13	63.95	63.95	64.65	64.52	64.29	64.39	63.79	64.11	64.11	64.22	64.73	63.94	64.14	64.44	63.84	64.14	64.2	64.1	64.22	65.35	64.08	65.24	64.16	64.57	64.22	64.36	65.03	64.64	64.12	64.12	64.12	63.99	64.58
Cochleicola gelatinilyticus LPB0005	65	64.04	63.91	63.51	64.13	64.22	63.78	64.38	64.07	64.22	64.32	64.44	64.28	64.31	64.26	64.14	64.07	64.05	64.45	64.24	64.3	64.12	63.56	63.99	63.96	64.42	63.93	63.94	64.02	64.07	63.92	63.93	64.27	64.25	64.17	64.45	64.2	64.15	64.35	64.08	64.24	64.09	64.42	64.57	64.24	64.24	64.25	63.92	64.17
Ulvibacter antarcticus DSM 23424	66	64.06	63.67	63.77	64.2	64.53	63.69	64.36	63.99	64.2	64.5	64.47	64.37	64.41	64.28	64.3	64.26	64.08	64.29	64.17	64.49	64.36	63.61	64.3	64.28	64.19	64.11	63.87	63.93	63.88	63.68	63.86	64.28	64.1	64.1	64.03	64.1	64.02	64.18	64.06	64.22	64.07	64.22	64.51	63.87	63.88	63.88	63.66	63.77
Ulvibacter litoralis DSM 16195	67	63.97	64.06	63.89	64.6	64.32	63.67	64.85	64.08	64.24	64.93	64.92	64.8	65.11	64.77	64.77	65.05	64.26	64.74	64.83	65.02	64.48	63.85	64.42	64.4	64.92	64.13	64.02	64.2	64.28	64.17	64.65	64.44	64.34	64.45	64.65	64.72	64.47	64.74	64.58	64.66	64.47	64.32	64.61	64.3	64.3	64.3	64.21	63.93
Marinirhabdus gelatinilytica DSM 101478	68	64.29	64.25	64.09	64.19	64.61	64.23	64.53	64.66	64.61	64.43	64.32	64.17	64.06	64.07	64.07	63.95	64.05	64.63	64.33	64.45	64.4	63.6	64.23	64.19	64.41	64.6	63.97	64.16	64.45	63.77	64.08	64.2	63.93	64.02	64.77	63.93	64.43	64.14	64.72	64.33	64.53	65.06	64.92	64.38	64.38	64.4	63.91	64.84
Ulvibacter algarum 3-376	69	62.78	63.24	62.76	63.59	63.42	62.89	63.71	63.28	63.55	63.78	63.68	63.64	63.72	63.69	63.89	63.77	63.07	63.58	63.65	63.8	63.49	62.92	63.25	63.22	63.63	63.41	63.25	63.28	63.4	63.41	63.21	63.55	63.49	63.44	63.46	63.63	63.67	63.71	63.77	63.73	63.55	63.53	63.8	63	62.98	62.99	62.87	63.24
Patiriisocius marinistellae KK4	70	63.46	63.36	63.3	63.78	63.8	63.27	63.9	63.66	63.79	64.07	63.98	64	63.87	64.01	63.97	63.97	63.46	63.99	63.81	64.19	64.11	63.48	63.86	63.83	64.11	63.55	63.61	63.58	63.71	63.57	63.61	63.89	63.82	63.98	64.08	64.03	63.97	64.14	63.99	64.16	63.95	64.02	64.22	63.42	63.43	63.43	63.08	63.39
Patiriisocius marinus NBRC 109484	71	63.38	63.34	63.23	63.86	63.69	63.35	63.96	63.7	63.56	64.01	64.09	63.74	64.06	63.88	63.96	64.04	63.49	64.16	63.97	64.06	63.93	63.23	63.88	63.79	63.86	63.73	63.52	63.42	63.62	63.55	63.85	63.9	63.8	63.88	63.89	64.03	64.17	63.99	63.99	64.02	63.99	63.49	63.85	63.3	63.31	63.31	63.12	63.48
Seonamhaeicola maritimus 1505	72	64.57	64.7	63.98	64.94	64.74	64.15	64.82	64.71	64.6	64.86	65	65.05	65.12	64.94	64.89	64.96	65.25	65.55	64.95	65.98	65.08	64.24	64.96	64.89	65.06	64.77	64.55	64.65	64.51	64.25	64.42	64.31	64.42	64.91	64.85	64.62	64.66	64.89	64.69	64.75	64.77	65.37	65.42	64.71	64.72	64.73	64.36	64.23
Seonamhaeicola aphaedonensis CECT 8487	73	64.75	64.8	64.41	64.79	64.97	64.74	65.13	65.02	65.03	65.31	65.22	65.21	65.25	65.03	65.01	65.04	65.17	65.79	65.4	65.6	65.04	64.55	65.1	65.05	65.29	65.29	64.99	65.29	65.14	64.79	64.69	64.75	64.86	64.82	64.93	64.96	64.93	65.21	64.84	64.68	64.84	65.8	65.8	65.18	65.18	65.2	64.89	64.52
Seonamhaeicola marinus B011	74	64.22	64.21	63.82	64.46	64.16	63.92	64.25	64.29	64.37	64.49	64.85	64.69	64.61	64.64	64.51	64.61	64.65	64.85	64.57	65.86	64.63	64	64.56	64.54	64.71	64.34	64.41	64.53	64.38	63.68	64.15	64.05	64.26	64.29	64.21	63.98	63.95	64.54	64.2	64.21	64.24	65.01	65.08	64.26	64.26	64.27	64.23	64.09
Seonamhaeicola algicola Gy8	75	64.53	64.75	64.37	64.84	64.46	64.43	64.87	64.79	64.7	64.84	65	65.11	64.91	64.81	64.82	64.93	65.03	65.25	65	65.98	64.98	64.31	64.97	64.99	65.21	65.02	64.8	64.8	64.7	64.27	64.44	64.56	64.59	64.79	64.76	64.57	64.74	64.8	64.75	64.84	64.7	65.45	65.47	64.68	64.68	64.68	64.44	64.28
Tamlana sp 139	83	63.91	63.97	63.91	64.5	64.2	64.22	64.27	64.37	64.4	64.53	64.4	64.45	64.44	64.25	64.23	64.25	64.44	64.75	64.51	65.09	64.42	63.51	64.56	64.51	64.65	64.35	64.38	64.38	64.4	64.03	64.18	64.38	64.25	64.31	64.37	64.17	64.53	64.49	64.35	64.19	64.32	64.79	65.11	64.31	64.31	64.33	63.98	63.91
L4_Bin_MAXBIN__022_1	84	63.42	63.36	63.34	63.86	63.82	63.73	63.87	63.79	63.7	64.09	63.76	63.8	63.8	63.58	63.65	63.71	63.91	64.13	63.91	64.59	63.85	63.01	63.79	63.75	64.01	63.7	63.73	63.7	63.67	63.57	63.76	63.88	63.75	63.67	63.71	63.51	63.86	63.9	63.73	63.49	63.78	64.32	64.57	64.01	64.01	64.03	63.67	63.1
L1_Bin_Bin_90_1	85	63.64	63.57	63.52	64.06	63.79	63.67	63.92	63.9	63.81	64.08	63.98	63.97	63.97	63.78	63.84	63.83	63.95	64.32	63.92	64.64	64.05	63.42	64	63.98	64.18	63.77	63.95	63.83	63.85	63.53	63.83	63.76	63.7	63.77	63.75	63.69	63.84	64.03	63.86	63.65	63.88	64.26	64.64	63.99	63.99	64.01	63.52	63.25
Tamlana sp 926	86	63.94	63.97	63.86	64.52	64.21	64.18	64.35	64.45	64.4	64.58	64.46	64.45	64.43	64.28	64.28	64.33	64.4	64.78	64.55	65.18	64.42	63.48	64.52	64.52	64.86	64.36	64.36	64.48	64.34	63.98	64.3	64.34	64.29	64.4	64.37	64.17	64.5	64.56	64.35	64.21	64.29	64.74	65.15	64.37	64.37	64.38	64.11	63.87
Tamlana algarum 4-2040	87	63.92	63.98	63.86	64.52	64.2	64.18	64.33	64.45	64.4	64.56	64.42	64.43	64.4	64.27	64.27	64.3	64.4	64.77	64.56	65.2	64.42	63.5	64.51	64.5	64.87	64.36	64.37	64.45	64.34	63.97	64.3	64.36	64.3	64.38	64.34	64.15	64.48	64.55	64.35	64.18	64.27	64.73	65.16	64.36	64.36	64.37	64.11	63.87
Hyunsoonleella aquatilis SJ7	88	64.74	64.71	64.22	64.8	64.73	64.13	64.83	64.72	64.53	64.93	64.92	64.84	65.02	64.95	64.88	64.9	64.77	65.36	64.83	65.31	64.95	63.98	64.69	64.72	65	64.69	64.65	64.96	64.86	64.51	64.55	64.54	64.54	64.69	64.76	64.52	64.62	64.85	64.77	64.6	64.65	65.42	65.49	64.71	64.71	64.73	64.38	64.24
Hyunsoonleella jejuensis DSM 21035	89	64.75	65.04	64.6	64.92	64.81	64.36	65.19	65.05	65.06	65.21	65.28	65.23	65.3	65.07	65	64.92	65.04	65.82	65.26	65.79	65.53	64.52	65.28	65.29	65.4	65	64.82	65.01	65.01	64.72	64.78	64.81	64.71	64.95	64.87	64.84	64.92	65.01	64.85	64.79	64.96	65.74	65.67	64.83	64.83	64.84	64.58	64.44
Jejuia pallidilutea DSM 21165	90	64.59	64.69	64.39	65.09	64.98	64.6	65.07	65.11	64.86	65.28	65.23	65.26	65.31	65.34	65.43	65.31	65.14	66.1	65.27	65.65	65.1	64.39	64.98	64.95	65.62	65.19	64.74	64.88	64.88	64.61	64.68	64.48	64.73	64.84	64.68	64.83	64.88	64.83	64.74	64.65	64.75	65.51	65.62	64.81	64.81	64.8	64.5	64.21
Hyunsoonleella flava T58	91	64.41	64.69	64.46	64.61	64.71	64.37	64.89	65.07	64.73	65	64.87	64.88	64.93	64.89	64.91	64.8	64.89	65.52	64.78	65.12	65.09	64.3	64.89	64.87	65.13	65.15	64.6	64.92	65.08	64.67	64.46	64.63	64.45	64.71	65.21	64.62	64.89	64.74	65	64.8	65.04	65.82	65.55	64.59	64.59	64.59	64.45	64.45
Hyunsoonleella ulvae HU1-3	92	64.42	64.47	64.07	64.56	64.68	64.27	64.54	64.78	64.54	64.8	64.76	64.7	64.89	64.64	64.82	64.62	64.73	65.25	64.81	65.09	64.84	63.81	64.63	64.63	65.07	65.08	64.8	64.82	64.78	64.31	64.44	64.65	64.44	64.61	64.75	64.53	64.62	64.58	64.62	64.36	64.53	65.47	65.54	64.47	64.47	64.48	64.53	64.27
Hyunsoonleella pacifica SW033	93	64.17	64.45	64	64.35	64.55	64.07	64.39	64.49	64.32	64.63	64.63	64.51	64.6	64.55	64.57	64.52	64.68	65.33	64.7	65.02	64.78	63.95	64.65	64.59	64.99	64.66	64.69	64.78	64.65	64.36	64.29	64.39	64.4	64.46	64.4	64.29	64.46	64.53	64.43	64.25	64.42	65.18	65.39	64.49	64.48	64.5	64.28	64.2
Putridiphycobacter roseus SM1701	94	56.7	56.81	56.79	57.11	57.11	57.16	57.45	57.03	57.08	57.38	57.28	57.22	57.36	57.81	57.67	57.83	57.26	57.49	57.44	57.47	57.14	56.74	57.3	57.32	57.59	56.79	56.88	56.86	56.94	56.75	57.15	57.15	57.21	57.31	57.24	57.32	57.49	57.45	57.09	57.46	57.23	57.01	57.1	56.74	56.74	56.74	56.85	56.98
Crocinitomix algicola 0182	95	56.87	57.02	56.81	56.95	56.99	57.12	57.35	57.21	57.4	57.42	57.35	57.47	57.5	57.44	57.5	57.59	57.09	57.24	57	57.38	56.83	56.38	57.03	57.03	57.16	57.39	57.26	57.38	57.33	57.07	57.33	57.42	57.52	57.39	57.52	57.22	57.49	57.44	57.49	57.6	57.57	57.09	57.17	57.02	57.02	57.04	57.07	57.37
Crocinitomix catalasitica ATCC 23190	96	56.46	56.57	56.49	57.12	56.91	56.46	57.08	57.04	56.81	57.39	57.39	57.22	57.4	57.33	57.44	57.77	57.02	57.24	57.42	57.42	56.95	56.5	56.99	56.95	57.14	57.05	56.91	56.84	56.78	56.94	57.26	57.32	57.43	57.24	57.35	57.54	57.57	57.72	57.34	57.71	57.73	56.95	57.04	56.83	56.83	56.85	56.61	57.11
Fluviicola taffensis DSM 16823	97	56.05	56.06	56.07	56.43	56.21	56.26	56.48	56.49	56.41	56.65	56.39	56.54	56.45	56.65	56.69	56.7	56.18	56.38	56.26	56.41	56.44	55.94	56.23	56.27	56.46	56.18	56.3	56.32	56.41	56.34	56.35	56.43	56.31	56.17	56.5	56.62	56.41	56.49	56.27	56.43	56.45	56.34	56.69	56.38	56.38	56.39	56.56	56.78
Lishizhenia tianjinensis CGMCC 1.7005	98	57.16	57.25	57.11	57.06	57.29	56.98	57.44	57.39	57.48	57.59	57.4	57.33	57.23	57.18	57.19	57.37	57.11	57.48	57.45	57.24	57.59	56.83	57.54	57.53	57.48	57.53	57.51	57.92	57.52	57.15	57.43	57.54	57.44	57.44	57.48	57.4	57.38	57.42	57.41	57.62	57.31	57.25	57.63	57.17	57.17	57.19	57.04	57.16
Brumimicrobium salinarum LHR20	99	57	56.96	56.71	57.09	57.29	56.99	57.54	57.26	57.36	57.53	57.15	57.04	57.29	57.15	57.2	57.12	57.04	57.11	57.14	57.03	57.18	56.47	57.21	57.17	57.14	57.03	56.92	57.1	57.29	56.72	57.02	57.08	57.19	57.25	57.26	57.11	57.25	57.2	57.21	57.34	57.15	57	57.27	56.79	56.8	56.79	57.02	57.4
Brumimicrobium ulvae 4-911	100	56.97	57.03	56.8	57.32	57.39	57.13	57.34	57.28	57.15	57.51	57.29	57.22	57.17	57.26	57.35	57.44	56.98	57.32	57.33	57.16	57.11	56.82	57.31	57.28	57.27	57.19	57.19	57.28	57.23	57.17	57.21	57.42	57.44	57.33	57.48	57.31	57.29	57.42	57.39	57.26	57.35	57.16	57.32	56.94	56.94	56.93	57.05	57.34
Brumimicrobium aurantiacum N62	101	56.85	56.65	56.68	57	57.13	56.97	57.36	57.08	57.24	57.33	57.29	57.1	57.22	57.25	57.09	57.31	56.96	57.02	57.08	56.85	56.98	56.21	56.97	56.96	57.22	56.86	56.9	57.11	56.98	56.76	57.27	57.08	57.24	57.43	57.33	57.13	57.3	57.2	57.2	57.25	56.97	56.87	57.12	56.92	56.93	56.91	56.93	57.25
Brumimicrobium glaciale IC156	102	56.74	56.54	56.47	57.28	57.86	56.73	57.28	57.11	57.06	57.37	57.29	57.16	57.13	57.28	57.29	57.33	56.97	57.37	57.26	56.99	56.87	56.52	56.81	56.85	57.12	56.81	56.78	56.69	56.87	56.88	56.93	57.39	57.22	57.2	57.23	57.24	57.23	57.28	56.96	57.3	56.98	56.73	56.93	56.51	56.51	56.51	56.94	56.95
Brumimicrobium mesophilum JCM 14063	103	56.63	56.58	56.6	56.81	57.57	56.87	57	57.09	57	57.15	57.22	56.92	56.98	57.07	57.06	57.07	56.95	56.98	57.1	57.19	56.95	56.53	57.03	57.14	57.19	57.01	56.81	57	56.88	56.82	57.27	57.21	57.13	57.22	57.12	57.02	57.12	57.11	57.05	56.93	56.95	56.8	56.91	56.63	56.64	56.63	56.83	57.18
Mangrovivirga cuniculi R1DC9	104	55.1	55.06	54.9	54.95	55.09	54.91	55.11	55.27	55.25	55.07	55.07	54.75	55.1	54.87	54.92	55.01	55.01	55.12	55.2	55.37	55.35	54.62	55.24	55.25	55.09	55.35	55.41	55.44	55.28	54.94	54.94	55.17	55.14	55.15	55.12	54.89	54.91	54.93	54.79	54.83	54.96	54.95	55.27	55.05	55.05	55.07	55.36	55.47
Xanthovirga aplysinae RKSG123	113	55.45	55.37	55.22	55.18	55.3	55.25	55.65	55.47	55.52	55.68	55.5	55.64	55.42	55.31	55.35	55.5	55.4	55.43	55.39	55.74	55.47	54.76	55.58	55.58	55.48	55.46	55.42	55.44	55.67	55.39	55.69	55.67	55.48	55.7	55.7	55.5	55.39	55.38	55.28	55.43	55.42	55.33	55.65	55.74	55.74	55.76	55.58	55.65
Cesiribacter andamanensis AMV16	114	55.1	55.08	54.62	54.74	54.73	54.86	55.06	55.15	55.12	54.77	54.83	54.73	54.75	54.63	54.6	54.61	55.03	54.85	54.76	54.7	54.97	54.22	54.85	54.85	54.92	54.94	54.72	54.95	54.99	54.77	54.82	54.94	54.93	54.85	54.86	54.66	54.7	54.89	54.75	54.85	54.96	54.92	54.95	54.81	54.81	54.84	55.3	54.84
Nafulsella turpanensis ZLM-10	115	55.06	55.44	55.14	55.54	55.24	55.2	55.55	55.39	55.38	55.6	55.39	55.19	55.45	55.3	55.23	55.13	55.27	55.23	55.23	55.17	55.45	54.76	55.43	55.37	55.23	55.14	55.37	55.43	55.33	55.2	55.27	55.35	55.28	55.29	55.26	55.17	55.21	55.14	55.01	55.07	55.09	55.26	55.47	55.28	55.28	55.27	55.26	55.66
Chryseotalea sanaruensis Ys	116	54.7	54.84	54.78	54.67	54.73	54.89	54.97	55.08	54.68	54.96	54.85	54.66	54.87	54.79	54.8	55.01	54.58	54.56	54.72	55	55.03	54.49	54.89	54.89	55	54.84	54.98	54.86	54.77	54.66	54.72	54.74	54.89	54.9	54.83	54.77	54.6	54.74	54.66	54.9	54.73	54.89	55.02	54.48	54.48	54.48	54.96	54.87
Chryseolinea serpens DSM 24574	117	54.25	54.5	54.17	54.24	54.53	54.33	54.49	54.47	54.41	54.2	54.28	54.27	54.26	54.28	54.17	54.27	54.36	54.14	54.24	54.22	54.39	53.72	54.03	54.02	54.5	54.8	54.7	54.73	54.63	54.22	54.54	54.57	54.58	54.34	54.19	54.33	54.27	54.21	54.35	54.29	54.35	54.58	54.82	54.08	54.08	54.1	54.67	54.63
Ohtaekwangia koreensis DSM 25262	118	54.41	54.46	54.12	54.19	54.51	54.41	54.51	54.72	54.53	54.44	54.38	54.41	54.48	54.36	54.4	54.58	54.49	54.32	54.45	54.3	54.43	54.14	54.64	54.65	54.73	54.51	54.61	54.82	54.63	54.25	54.43	54.71	54.72	54.47	54.42	54.49	54.4	54.5	54.4	54.42	54.48	54.66	54.81	54.24	54.23	54.24	54.8	54.72
Chryseolinea flava SDU1-6	119	54.2	54.37	54.28	54.25	54.2	54.29	54.5	54.58	54.54	54.29	54.39	54.38	54.35	54.34	54.4	54.28	54.23	54.09	54.11	54.32	54.12	53.8	54.28	54.4	54.4	54.53	54.47	54.69	54.63	53.94	54.21	54.53	54.55	54.23	54.15	54.26	54.04	54.18	54.31	54.24	54.08	54.49	54.5	54.05	54.06	54.06	54.51	54.63
R1_Bin_METABAT__58_1	120	56.26	55.59	55.69	56.05	55.69	55.38	55.84	55.65	55.72	56.09	55.97	56.13	55.99	55.9	56.11	56.21	55.68	55.68	55.43	56.08	56.09	55	56.06	56.07	55.53	55.36	55.61	55.46	55.63	55.04	55.54	55.52	55.42	55.84	55.73	55.53	55.45	55.52	55.61	55.83	55.92	55.47	55.82	55.77	55.78	55.79	55.57	55.68
R4_Bin_Bin_53_1	121	56.1	55.67	55.8	56.07	55.79	55.53	55.92	55.74	55.77	56.14	55.92	56.06	55.97	55.89	56.13	56.17	55.69	55.78	55.58	56.02	56.1	55.22	56.19	56.19	55.65	55.6	55.7	55.59	55.66	55.1	55.52	55.69	55.58	55.9	55.78	55.57	55.51	55.59	55.69	55.89	55.98	55.6	56	55.77	55.77	55.79	55.63	55.77
Aurantiphycus algarum 463	122	56.15	55.65	55.77	56.02	55.71	55.42	55.83	55.61	55.66	56.08	55.9	56.17	55.96	55.87	56.08	56.15	55.61	55.66	55.46	56.05	56.07	55.18	56.1	56.1	55.55	55.41	55.63	55.51	55.63	55.05	55.52	55.59	55.52	55.87	55.75	55.55	55.49	55.53	55.61	55.85	55.91	55.55	55.86	55.74	55.74	55.76	55.56	55.7
Fulvivirga sp 4R5-16	123	56.17	55.67	55.86	56.04	55.7	55.4	55.82	55.58	55.62	56.04	55.91	56.2	55.93	55.89	56.08	56.18	55.64	55.67	55.42	56.07	56.06	55.17	56.14	56.14	55.59	55.41	55.62	55.51	55.66	55.07	55.55	55.58	55.49	55.88	55.73	55.53	55.47	55.56	55.6	55.86	55.93	55.56	55.91	55.74	55.73	55.75	55.61	55.7
Fulvivirga lutea S481	124	55.95	55.74	55.34	55.79	55.89	55.73	56.08	55.86	55.73	56.03	56.01	55.76	55.79	55.64	55.52	55.72	55.66	55.87	55.76	55.92	55.93	55.33	56.13	56.07	55.7	55.79	55.88	56.13	56.19	55.57	55.91	56.1	56.01	55.85	55.82	55.91	56	55.94	55.87	55.9	56.09	55.96	56.21	55.74	55.74	55.75	55.86	56.01
Fulvivirga lutimaris KCTC 42720	125	55.59	55.92	55.42	55.82	55.97	56.07	56.18	56.17	56.07	56.23	56.08	55.99	56.3	56.06	56.07	56.18	55.8	55.86	55.95	55.99	56.23	55.37	56.02	56.04	56.18	56.05	56.19	56.33	56.34	55.71	55.97	56.4	56.42	56.13	56.07	56.22	55.97	56.08	56.03	56.21	56.26	56.07	56.31	55.6	55.59	55.61	56	56.12
Fulvivirga aurantia RKSG066	126	55.73	55.87	55.47	55.71	55.57	55.85	56.06	55.97	56.01	55.99	56.02	55.88	56.12	55.78	55.8	55.96	55.86	55.92	55.92	56.18	56.12	55.45	56.02	56.04	56.24	56.06	55.9	55.87	55.99	55.6	56.02	55.98	55.87	56.01	56.1	56.01	55.89	56.06	55.97	55.82	55.97	55.69	55.98	55.55	55.55	55.55	55.9	56.05
Fulvivirga sediminis 2943	127	55.43	55.37	55.08	55.53	55.48	55.48	55.71	55.82	55.81	56	55.76	55.6	55.61	55.46	55.45	55.66	55.54	55.53	55.52	55.74	55.52	55.11	55.59	55.59	55.8	55.72	55.63	55.52	55.59	55.38	55.85	56.03	55.99	55.94	55.88	55.84	55.67	55.68	55.71	55.71	55.59	55.52	55.94	55.27	55.27	55.26	55.73	55.82
Fulvivirga imtechensis AK7	128	55.6	55.45	55.22	55.56	55.28	55.31	55.7	55.63	55.57	55.65	55.63	55.58	55.52	55.43	55.47	55.5	55.53	55.71	55.56	55.49	55.68	54.72	55.49	55.49	55.51	55.42	55.52	55.6	55.5	55.26	55.47	55.51	55.49	55.46	55.46	55.43	55.52	55.52	55.38	55.5	55.48	55.61	55.68	55.23	55.21	55.21	55.64	55.6
Fulvivirga marina 29W222	129	55.95	55.59	55.26	55.84	55.68	55.67	56.08	55.85	55.75	55.78	55.74	55.6	55.77	55.49	55.63	55.63	55.62	55.7	55.89	55.82	55.61	54.94	55.51	55.52	55.79	55.49	55.64	55.83	55.92	55.25	55.75	55.85	55.98	55.71	55.62	55.82	55.78	55.66	55.56	55.78	55.75	55.61	56.15	55.59	55.59	55.58	55.88	55.93
Fulvivirga kasyanovii JCM 16186	130	55.79	55.67	55.21	55.54	55.71	55.38	56.01	56	55.94	55.85	55.73	55.65	55.81	55.64	55.7	55.77	55.58	55.73	55.86	55.84	55.62	55.07	55.56	55.55	55.86	55.85	55.59	55.94	56.03	55.17	55.9	55.82	55.77	55.81	55.83	55.9	55.78	55.69	55.63	55.68	55.66	55.31	56.09	55.53	55.53	55.52	55.52	55.74
[truncated: 60 more columns]

## Sheet: S6
	Species	samples_type1	samples_type2	samples_type3	samples_number	Percent
	463	animal	animal	animal:9599	9599	7
	463	plant	plant	plant:1592	1592	1.17
	463	soil	soil	soil:13371	13371	9.79
	463	unknown	unknown	unknown:47511	47511	34.8
	463	aquatic	Other	aquatic:Other:28045	28045	20.52
	463	aquatic	freshwater	aquatic:freshwater:5142	5142	3.77
	463	aquatic	Seawater	aquatic:Seawater:24836	24836	18.19
	463	aquatic	sediment	aquatic:sediment:6426	6426	4.71
	2-473A	animal	animal	animal:8009	8009	8.75
	2-473A	plant	plant	plant:701	701	0.77
	2-473A	soil	soil	soil:3437	3437	3.76
	2-473A	unknown	unknown	unknown:29468	29468	32.2
	2-473A	aquatic	Seawater	aquatic:Seawater:20472	20472	22.36
	2-473A	aquatic	sediment	aquatic:sediment:4613	4613	5.04
	2-473A	aquatic	unknown	aquatic:unknown:20494	20494	22.4
	2-627	animal	animal	animal:15926	15926	13.1
	2-627	plant	plant	plant:877	877	0.72
	2-627	soil	soil	soil:5162	5162	4.24
	2-627	unknown	unknown	unknown:40457	40457	33.2
	2-627	aquatic	freshwater	aquatic:freshwater:5487	5487	4.51
	2-627	aquatic	Seawater	aquatic:Seawater:27176	27176	22.3
	2-627	aquatic	sediment	aquatic:sediment:4202	4202	3.45
	2-627	aquatic	unknown	aquatic:unknown:22406	22406	18.4
	3-2217-3Z	plant	plant	plant:16	16	0.32
	3-2217-3Z	soil	soil	soil:142	142	2.86
	3-2217-3Z	unknown	unknown	unknown:1118	1118	22.5
	3-2217-3Z	aquatic	freshwater	aquatic:freshwater:143	143	2.88
	3-2217-3Z	aquatic	Seawater	aquatic:Seawater:1677	1677	33.81
	3-2217-3Z	aquatic	sediment	aquatic:sediment:302	302	6.09
	3-2217-3Z	aquatic	unknown	aquatic:unknown:1380	1380	27.8
	3-376	animal	animal	animal:37474	37474	14.2
	3-376	aquatic	freshwater	aquatic:freshwater:18753	18753	7.1
	3-376	aquatic	Seawater	aquatic:Seawater:40636	40636	15.39
	3-376	aquatic	sediment	aquatic:sediment:8334	8334	3.16
	3-376	aquatic	unknown	aquatic:unknown:43505	43505	16.5
	3-376	plant	plant	plant:5314	5314	2.01
	3-376	soil	soil	soil:18729	18729	7.1
	3-376	unknown	unknown	unknown:91193	91193	34.6
	4-2040	animal	animal	animal:37474	37474	14.2
	4-2040	aquatic	freshwater	aquatic:freshwater:18753	18753	7.1
	4-2040	aquatic	Seawater	aquatic:Seawater:40636	40636	15.39
	4-2040	aquatic	sediment	aquatic:sediment:8334	8334	3.16
	4-2040	aquatic	unknown	aquatic:unknown:43505	43505	16.5
	4-2040	plant	plant	plant:5314	5314	2.01
	4-2040	soil	soil	soil:18729	18729	7.1
	4-2040	unknown	unknown	unknown:91193	91193	34.6
	Strain	#SAMPLE_ID	RUN_ID	SAMPLE_NAME	KEYWORDS	ENVIRONMENT
	XM2T	SRS5196779	SRR9887278	SRP217081_microbial community_water_	water	aquatic
	XM2T	SRS367807	SRR585706	SRP016044_alldist targeted locus (loci)_generic sample from bacteria_	water	aquatic
	XM2T	SRS6785780	SRR11941691	SRP266255_microbial diversity of subantarctic waters__	subantarctic;water	aquatic
	XM2T	SRS1257595	SRR3112947	SRP068762_water samples from melbourne raw sequence reads__	melbourne;raw;water	aquatic
	XM2T	ERS5181285	ERR4678541	ERP124388_bacterial and archaeal community from two contrasting fjords from chilean patagonia._prokaryotic community from pia fjord_	fjord;inlet;subantarctic;water	aquatic
	XM2T	SRS2340125	SRR5809632	SRP043213_ecological genomics of a seasonally anoxic fjord; saanich inlet_v4-v5 16s itags from saanich inlet 10m_	anoxic;filtration;fjord;flow;go-flows;hypervarriable;inlet;saanich;seasonal;steriex;water	aquatic
	XM2T	SRS1257546	SRR3112995	SRP068762_water samples from melbourne raw sequence reads__	melbourne;raw;water	aquatic
	XM2T	SRS6543001	SRR11617787	SRP258767_metabarcoding and machine learning analysis of environmental dna in ballast water arriving to hub ports__	arriving;ballast;hub;water	aquatic
	XM2T	SRS1257410	SRR3113132	SRP068762_water samples from melbourne raw sequence reads__	melbourne;raw;water	aquatic
	XM2T	SRS1257603	SRR3112940	SRP068762_water samples from melbourne raw sequence reads__	melbourne;raw;water	aquatic
	XM2T	SRS1257400	SRR3113142	SRP068762_water samples from melbourne raw sequence reads__	melbourne;raw;water	aquatic
	XM2T	SRS1257548	SRR3112994	SRP068762_water samples from melbourne raw sequence reads__	melbourne;raw;water	aquatic
	XM2T	SRS1257414	SRR3113128	SRP068762_water samples from melbourne raw sequence reads__	melbourne;raw;water	aquatic
	XM2T	SRS308476	SRR473296	SRP012137_delaware mo spring (mar 10) metatranscriptome project_generic sample from marine metagenome_	marine;spring	aquatic;marine|aquatic;river
	XM2T	SRS5761244	SRR10586369	SRP234682_southern california coastal lagoon estuary vibrio microbiome and metagenomes 2015-2016_tj1_apr_ctactata_r2_	coast;estuary;lagoon	aquatic;estuary
	XM2T	SRS5761289	SRR10586324	SRP234682_southern california coastal lagoon estuary vibrio microbiome and metagenomes 2015-2016_tj2_apr_tcgacgag_r2_	coast;estuary;lagoon	aquatic;estuary
	XM2T	SRS5761320	SRR10586293	SRP234682_southern california coastal lagoon estuary vibrio microbiome and metagenomes 2015-2016_tj2_oct_gatcgtgt_r1_	coast;estuary;lagoon	aquatic;estuary
	XM2T	SRS5761312	SRR10586301	SRP234682_southern california coastal lagoon estuary vibrio microbiome and metagenomes 2015-2016_tj2_feb_cgttacta_r1_	coast;estuary;lagoon	aquatic;estuary
	XM2T	SRS5761315	SRR10586298	SRP234682_southern california coastal lagoon estuary vibrio microbiome and metagenomes 2015-2016_tj2_may_cgttacta_r1_	coast;estuary;lagoon	aquatic;estuary
	XM2T	SRS5761269	SRR10586344	SRP234682_southern california coastal lagoon estuary vibrio microbiome and metagenomes 2015-2016_tj1_april_ctactata_r1_	coast;estuary;lagoon	aquatic;estuary
	XM2T	SRS5761290	SRR10586323	SRP234682_southern california coastal lagoon estuary vibrio microbiome and metagenomes 2015-2016_tj2_may_gatcgtgt_r2_	coast;estuary;lagoon	aquatic;estuary
	XM2T	SRS5761316	SRR10586297	SRP234682_southern california coastal lagoon estuary vibrio microbiome and metagenomes 2015-2016_tj2_june_agagtcac_r1_	coast;estuary;lagoon	aquatic;estuary
	XM2T	SRS5761291	SRR10586322	SRP234682_southern california coastal lagoon estuary vibrio microbiome and metagenomes 2015-2016_tj2_jun_gtcagata_r2_	coast;estuary;lagoon	aquatic;estuary
	XM2T	SRS5761272	SRR10586341	SRP234682_southern california coastal lagoon estuary vibrio microbiome and metagenomes 2015-2016_tj1_july_tacgagac_r1_	coast;estuary;lagoon	aquatic;estuary
	XM2T	SRS5761364	SRR10586249	SRP234682_southern california coastal lagoon estuary vibrio microbiome and metagenomes 2015-2016_tj1_feb_gatcgtgt_r2_	coast;estuary;lagoon	aquatic;estuary
	XM2T	SRS5761309	SRR10586304	SRP234682_southern california coastal lagoon estuary vibrio microbiome and metagenomes 2015-2016_tj2_dec_gtcagata_r1_	coast;estuary;lagoon	aquatic;estuary
	XM2T	SRS5761275	SRR10586338	SRP234682_southern california coastal lagoon estuary vibrio microbiome and metagenomes 2015-2016_tj1_oct_gatcgtgt_r1_	coast;estuary;lagoon	aquatic;estuary
	XM2T	SRS5761295	SRR10586318	SRP234682_southern california coastal lagoon estuary vibrio microbiome and metagenomes 2015-2016_tj2_oct_tacgagac_r2_	coast;estuary;lagoon	aquatic;estuary
	XM2T	SRS7226847	SRR12477217	SRP278110_16s rrna gene sequences of water and sediment bacteria at the yellow river estuary_2yd2s_3_	estuary;river;sediment;stream;water;watercourse	aquatic;estuary|aquatic;river|aquatic;sediment
	XM2T	SRS7226735	SRR12477328	SRP278110_16s rrna gene sequences of water and sediment bacteria at the yellow river estuary_2yd8s_2_	estuary;river;sediment;stream;water;watercourse	aquatic;estuary|aquatic;river|aquatic;sediment
	XM2T	SRS7226781	SRR12477282	SRP278110_16s rrna gene sequences of water and sediment bacteria at the yellow river estuary_3yd4a_3_	estuary;river;sediment;stream;water;watercourse	aquatic;estuary|aquatic;river|aquatic;sediment
	XM2T	SRS5761286	SRR10586327	SRP234682_southern california coastal lagoon estuary vibrio microbiome and metagenomes 2015-2016_lpl_nov_gtcagata_r1_	coast;estuary;lagoon;lpl	aquatic;estuary
	XM2T	SRS6410413	SRR11460997	SRP254829_australian estuaries fsp__	estuary;fsp	aquatic;estuary
	XM2T	SRS7226733	SRR12477330	SRP278110_16s rrna gene sequences of water and sediment bacteria at the yellow river estuary_2yd8s_1_	estuary;river;sediment;stream;water;watercourse	aquatic;estuary|aquatic;river|aquatic;sediment
	XM2T	SRS7226791	SRR12477273	SRP278110_16s rrna gene sequences of water and sediment bacteria at the yellow river estuary_3yd5a_3_	estuary;river;sediment;stream;water;watercourse	aquatic;estuary|aquatic;river|aquatic;sediment
	XM2T	SRS6410578	SRR11461299	SRP254829_australian estuaries fsp__	estuary;fsp	aquatic;estuary
	XM2T	SRS7226798	SRR12477265	SRP278110_16s rrna gene sequences of water and sediment bacteria at the yellow river estuary_3yd6a_1_	estuary;river;sediment;stream;water;watercourse	aquatic;estuary|aquatic;river|aquatic;sediment
	XM2T	SRS5761258	SRR10586355	SRP234682_southern california coastal lagoon estuary vibrio microbiome and metagenomes 2015-2016_sdr2_june_agagtcac_r1_	coast;estuary;lagoon;sdr	aquatic;estuary
	XM2T	SRS7226818	SRR12477245	SRP278110_16s rrna gene sequences of water and sediment bacteria at the yellow river estuary_3yd8a_1_	estuary;river;sediment;stream;water;watercourse	aquatic;estuary|aquatic;river|aquatic;sediment
	XM2T	SRS7226903	SRR12477160	SRP278110_16s rrna gene sequences of water and sediment bacteria at the yellow river estuary_2yd4s_3_	estuary;river;sediment;stream;water;watercourse	aquatic;estuary|aquatic;river|aquatic;sediment
	XM2T	SRS7226763	SRR12477301	SRP278110_16s rrna gene sequences of water and sediment bacteria at the yellow river estuary_3yd2a_2_	estuary;river;sediment;stream;water;watercourse	aquatic;estuary|aquatic;river|aquatic;sediment
	XM2T	SRS6410807	SRR11461407	SRP254829_australian estuaries fsp__	estuary;fsp	aquatic;estuary
	XM2T	SRS5761350	SRR10586263	SRP234682_southern california coastal lagoon estuary vibrio microbiome and metagenomes 2015-2016_sdr2_jan_cgttacta_r2_	coast;estuary;lagoon;sdr	aquatic;estuary
	XM2T	SRS5761259	SRR10586354	SRP234682_southern california coastal lagoon estuary vibrio microbiome and metagenomes 2015-2016_sdr2_july_tacgagac_r1_	coast;estuary;lagoon;sdr	aquatic;estuary
	XM2T	SRS6410806	SRR11461406	SRP254829_australian estuaries fsp__	estuary;fsp	aquatic;estuary
	XM2T	SRS5761263	SRR10586350	SRP234682_southern california coastal lagoon estuary vibrio microbiome and metagenomes 2015-2016_sdr2_nov_gtcagata_r1_	coast;estuary;lagoon;sdr	aquatic;estuary
	XM2T	SRS5761335	SRR10586278	SRP234682_southern california coastal lagoon estuary vibrio microbiome and metagenomes 2015-2016_lpl_nov_acgtctcg_r2_	coast;estuary;lagoon;lpl	aquatic;estuary
	XM2T	SRS5761325	SRR10586288	SRP234682_southern california coastal lagoon estuary vibrio microbiome and metagenomes 2015-2016_lpl_feb_tacgagac_r2_	coast;estuary;lagoon;lpl	aquatic;estuary
	XM2T	SRS5835227	SRR10701024	SRP224901_next-generation sequencing of 16s and 18s rrna genes in hunter river estuary__	estuary;hunter;production;river;stream;watercourse	aquatic;estuary|aquatic;river
	XM2T	ERS3334734	ERR3245424	ERP114446_microbial diversity in sediments of the ria formosa lagoon (portugal)_sediment sample from the ilha deserta samping station (replicate a)_	estuary;formosa;ilha;lagoon;samping;sediment	aquatic;estuary|aquatic;sediment
	XM2T	SRS5835204	SRR10701047	SRP224901_next-generation sequencing of 16s and 18s rrna genes in hunter river estuary__	estuary;hunter;production;river;stream;watercourse	aquatic;estuary|aquatic;river
	XM2T	SRS5835132	SRR10701119	SRP224901_next-generation sequencing of 16s and 18s rrna genes in hunter river estuary__	estuary;hunter;production;river;stream;watercourse	aquatic;estuary|aquatic;river
	XM2T	ERS4539850	ERR4093243	ERP121497_response of estuarine ammonia-oxidizing communities to constant and fluctuating salinity regimes_afurada sample under constant salinity_	ammonia;anammox;estuary;fluctuating;salinity;sediment	aquatic;estuary|aquatic;sediment
	XM2T	SRS5835127	SRR10701124	SRP224901_next-generation sequencing of 16s and 18s rrna genes in hunter river estuary__	estuary;hunter;production;river;stream;watercourse	aquatic;estuary|aquatic;river
	XM2T	SRS5835749	SRR10701358	SRP224901_next-generation sequencing of 16s and 18s rrna genes in hunter river estuary__	estuary;hunter;production;river;stream;watercourse	aquatic;estuary|aquatic;river
	XM2T	SRS5835729	SRR10701366	SRP224901_next-generation sequencing of 16s and 18s rrna genes in hunter river estuary__	estuary;hunter;production;river;stream;watercourse	aquatic;estuary|aquatic;river
	XM2T	SRS5835464	SRR10701209	SRP224901_next-generation sequencing of 16s and 18s rrna genes in hunter river estuary__	estuary;hunter;production;river;stream;watercourse	aquatic;estuary|aquatic;river
	XM2T	SRS5835608	SRR10701490	SRP224901_next-generation sequencing of 16s and 18s rrna genes in hunter river estuary__	estuary;hunter;production;river;stream;watercourse	aquatic;estuary|aquatic;river
	XM2T	SRS5835143	SRR10701108	SRP224901_next-generation sequencing of 16s and 18s rrna genes in hunter river estuary__	estuary;hunter;production;river;stream;watercourse	aquatic;estuary|aquatic;river
	XM2T	SRS1064644	SRR2349958	SRP063590_impact of hydrocarbons on microbial mats structure and activity__	activity;basin;brackish;hydrocarbon;lagoon;mat	aquatic;lake
	XM2T	SRS1064642	SRR2349956	SRP063590_impact of hydrocarbons on microbial mats structure and activity__	activity;basin;brackish;hydrocarbon;lagoon;mat	aquatic;lake
	XM2T	SRS1064644	SRR7428125	SRP063590_impact of hydrocarbons on microbial mats structure and activity__	activity;basin;brackish;hydrocarbon;lagoon;mat	aquatic;lake
	XM2T	SRS1064645	SRR2349957	SRP063590_impact of hydrocarbons on microbial mats structure and activity__	activity;basin;brackish;hydrocarbon;lagoon;mat	aquatic;lake
	XM2T	ERS1800272	ERR2017141	ERP016733_shotgun metagenomic sequencing of the arctic ocean during winter-spring transition_arctic microbiome during winter-spring transition_	arctic;dark;dark-light;expect;january-june;light;n-ice;ocean;sea ice;sea water;spring;transition;water;winter;winter-spring;young	aquatic;ocean|aquatic;sea|aquatic;river
	XM2T	SRS1064644	SRR7428132	SRP063590_impact of hydrocarbons on microbial mats structure and activity__	activity;basin;brackish;hydrocarbon;lagoon;mat	aquatic;lake
	XM2T	ERS1238514	ERR1520182	ERP016395_brazelton lostcity chimney biofilm_brazelton_lostcity_chimney_biofilm_	activity;benthic zone;biofilm;chimney;hydrothermal;hydrothermal vent;marine;mat;spring	aquatic;sea|aquatic;marine|aquatic;river
	XM2T	SRS1064646	SRR2349959	SRP063590_impact of hydrocarbons on microbial mats structure and activity__	activity;basin;brackish;hydrocarbon;lagoon;mat	aquatic;lake
	XM2T	SRS1064644	SRR7428126	SRP063590_impact of hydrocarbons on microbial mats structure and activity__	activity;basin;brackish;hydrocarbon;lagoon;mat	aquatic;lake
	XM2T	ERS1238502	ERR1520170	ERP016395_brazelton lostcity chimney biofilm_brazelton_lostcity_chimney_biofilm_	activity;benthic zone;biofilm;chimney;hydrothermal;hydrothermal vent;marine;mat;spring	aquatic;sea|aquatic;marine|aquatic;river
	XM2T	ERS1835110	ERR2044664	ERP024265_ssu rrna amplicon of the arctic ocean during winter-spring transition_arctic microbiota during winter-spring transition_	dark;dark-light;expect;january-june;light;n-ice;ocean;sea ice;sea water;spring;transition;water;winter;winter-spring;young	aquatic;ocean|aquatic;sea|aquatic;river
	XM2T	SRS1064645	SRR7428113	SRP063590_impact of hydrocarbons on microbial mats structure and activity__	activity;basin;brackish;hydrocarbon;lagoon;mat	aquatic;lake
	XM2T	SRS1064645	SRR7428127	SRP063590_impact of hydrocarbons on microbial mats structure and activity__	activity;basin;brackish;hydrocarbon;lagoon;mat	aquatic;lake
	XM2T	ERS1238519	ERR1520187	ERP016395_brazelton lostcity chimney biofilm_brazelton_lostcity_chimney_biofilm_	activity;benthic zone;biofilm;chimney;hydrothermal;hydrothermal vent;marine;mat;spring	aquatic;sea|aquatic;marine|aquatic;river
	XM2T	SRS1064645	SRR7428128	SRP063590_impact of hydrocarbons on microbial mats structure and activity__	activity;basin;brackish;hydrocarbon;lagoon;mat	aquatic;lake
	XM2T	SRS4567329	SRR8832953	SRP190047_beaufort lagoon ecosystem long term ecological research (ble-lter) pcr amplicon sequences_bsl2011.019_2011-08-10_ble-lter_ka3_surface sw_1 m_	beaufort;lagoon;surface
	XM2T	SRS4567115	SRR8832846	SRP190047_beaufort lagoon ecosystem long term ecological research (ble-lter) pcr amplicon sequences_bsl2011.035_2011-08-18_ble-lter_nu3_surface sw_1 m_	beaufort;lagoon;surface
	XM2T	SRS4567118	SRR8832843	SRP190047_beaufort lagoon ecosystem long term ecological research (ble-lter) pcr amplicon sequences_bsl2011.028_2011-08-17_ble-lter_an2_surface sw_1 m_	beaufort;lagoon;surface
	XM2T	SRS4567124	SRR8832837	SRP190047_beaufort lagoon ecosystem long term ecological research (ble-lter) pcr amplicon sequences_bsl2011.033_2011-08-18_ble-lter_nu2_surface sw_1 m_	beaufort;lagoon;surface
	XM2T	SRS2247512	SRR5641139	SRP108447_hot spring microbial communities from elkhorn slough, monterey bay, usa - md2a metagenome_hot spring microbial communities from elkhorn slough, monterey bay, usa - md2a_	bay;elkhorn;hot spring;monterey;slough;spring	aquatic;river
	XM2T	SRS1064644	SRR7428131	SRP063590_impact of hydrocarbons on microbial mats structure and activity__	activity;basin;brackish;hydrocarbon;lagoon;mat	aquatic;lake
	XM2T	SRS1616319	SRR4030111	SRP082115_hot spring microbial communities from elkhorn slough, monterey bay, usa - cd2a metagenome_hot spring microbial communities from elkhorn slough, monterey bay, usa - cd2a_	bay;elkhorn;hot spring;monterey;slough;spring	aquatic;river
	XM2T	SRS1846437	SRR5091147	SRP094801_hong kong residences raw sequence reads_sai wan blanket surface, spring_	blanket;raw;residence;sai;spring;surface;wan	aquatic;river
	XM2T	SRS4567139	SRR8832820	SRP190047_beaufort lagoon ecosystem long term ecological research (ble-lter) pcr amplicon sequences_bsl2012.165_2012-08-13_ble-lter_de3_< 3 m surface sw_1 m_	beaufort;lagoon;surface
	XM2T	SRS2005945	SRR5295617	SRP090834_freshwater metagenome raw sequence reads__	limnic;raw	aquatic
	XM2T	SRS2524996	SRR6050958	SRP118116_groundwater microbial communities from crystal geyser aquifers in utah, usa - crystal geyser metag 2015-08 metagenome_groundwater microbial communities from crystal geyser aquifers in utah, usa - crystal geyser metag 2015-08_	aquifer;crystallization;geyser;groundwater;hot spring;water	aquatic;groundwater
	XM2T	SRS2524998	SRR6050961	SRP118118_groundwater microbial communities from crystal geyser aquifers in utah, usa - crystal geyser metag 2015-07 metagenome_groundwater microbial communities from crystal geyser aquifers in utah, usa - crystal geyser metag 2015-07_	aquifer;crystallization;geyser;groundwater;hot spring;water	aquatic;groundwater
	XM2T	SRS2525263	SRR6051236	SRP118130_groundwater microbial communities from crystal geyser aquifers in utah, usa - crystal geyser metag 2015-13 metagenome_groundwater microbial communities from crystal geyser aquifers in utah, usa - crystal geyser metag 2015-13_	aquifer;crystallization;geyser;groundwater;hot spring;water	aquatic;groundwater
	XM2T	SRS4567211	SRR8832748	SRP190047_beaufort lagoon ecosystem long term ecological research (ble-lter) pcr amplicon sequences_bsl2013.116_2013-08-09_ble-lter_be2_> 3 m surface sw_1 m_	beaufort;lagoon;surface
	XM2T	SRS2524959	SRR6050921	SRP118114_groundwater microbial communities from crystal geyser aquifers in utah, usa - crystal geyser metag 2015-04 metagenome_groundwater microbial communities from crystal geyser aquifers in utah, usa - crystal geyser metag 2015-04_	aquifer;crystallization;geyser;groundwater;hot spring;water	aquatic;groundwater
	XM2T	SRS4567136	SRR8832824	SRP190047_beaufort lagoon ecosystem long term ecological research (ble-lter) pcr amplicon sequences_bsl2012.088_2012-08-07_ble-lter_ka1_> 3 m surface sw_1 m_	beaufort;lagoon;surface
	XM2T	SRS4567359	SRR8832922	SRP190047_beaufort lagoon ecosystem long term ecological research (ble-lter) pcr amplicon sequences_bsl2013.132_2013-08-10_ble-lter_ka3_> 3 m surface sw_1 m_	beaufort;lagoon;surface
	XM2T	SRS4567117	SRR8832844	SRP190047_beaufort lagoon ecosystem long term ecological research (ble-lter) pcr amplicon sequences_bsl2013.131_2013-08-10_ble-lter_ka3_surface sw_1 m_	beaufort;lagoon;surface
	XM2T	SRS2525262	SRR6051235	SRP118129_groundwater microbial communities from crystal geyser aquifers in utah, usa - crystal geyser metag 2015-12 metagenome_groundwater microbial communities from crystal geyser aquifers in utah, usa - crystal geyser metag 2015-12_	aquifer;crystallization;geyser;groundwater;hot spring;water	aquatic;groundwater
	XM2T	ERS1987916	ERR2184980	ERP105000_effects of dispersal on diversity and composition of bacterioplankton following a salinity change_mb_dt2_	bacterioplankton;dispersion;estuary;plankton;salinity;transplantation;water	aquatic;estuary
	XM2T	SRS4567316	SRR8832966	SRP190047_beaufort lagoon ecosystem long term ecological research (ble-lter) pcr amplicon sequences_bsl2013.082_2013-06-24_ble-lter_ka4_< 3 m surface sw_2 m_	beaufort;lagoon;surface
	XM2T	SRS4567269	SRR8833014	SRP190047_beaufort lagoon ecosystem long term ecological research (ble-lter) pcr amplicon sequences_bsl2012.182_2012-08-15_ble-lter_ja3_> 3 m surface sw_1 m_	beaufort;lagoon;surface
	XM2T	SRS2524943	SRR6050905	SRP118110_groundwater microbial communities from crystal geyser aquifers in utah, usa - crystal geyser metag 2015-02 metagenome_groundwater microbial communities from crystal geyser aquifers in utah, usa - crystal geyser metag 2015-02_	aquifer;crystallization;geyser;groundwater;hot spring;water	aquatic;groundwater
	XM2T	SRS4567208	SRR8832751	SRP190047_beaufort lagoon ecosystem long term ecological research (ble-lter) pcr amplicon sequences_bsl2013.066_2013-06-23_ble-lter_kak_< 3 m surface sw_2 m_	beaufort;lagoon;surface
	XM2T	SRS2525213	SRR6051181	SRP118125_groundwater microbial communities from crystal geyser aquifers in utah, usa - crystal geyser metag 2015-10 metagenome_groundwater microbial communities from crystal geyser aquifers in utah, usa - crystal geyser metag 2015-10_	aquifer;crystallization;geyser;groundwater;hot spring;water	aquatic;groundwater
	XM2T	SRS4567202	SRR8832758	SRP190047_beaufort lagoon ecosystem long term ecological research (ble-lter) pcr amplicon sequences_bsl2012.131_2012-08-11_ble-lter_ja1_surface sw_1 m_	beaufort;lagoon;surface
	XM2T	SRS4567089	SRR8832874	SRP190047_beaufort lagoon ecosystem long term ecological research (ble-lter) pcr amplicon sequences_bsl2012.174_2012-08-13_ble-lter_dp2_< 3 m surface sw_1 m_	beaufort;lagoon;surface
	XM2T	SRS2524997	SRR6050960	SRP118117_groundwater microbial communities from crystal geyser aquifers in utah, usa - crystal geyser metag 2015-05 metagenome_groundwater microbial communities from crystal geyser aquifers in utah, usa - crystal geyser metag 2015-05_	aquifer;crystallization;geyser;groundwater;hot spring;water	aquatic;groundwater
	XM2T	SRS4567178	SRR8832782	SRP190047_beaufort lagoon ecosystem long term ecological research (ble-lter) pcr amplicon sequences_bsl2012.180_2012-08-15_ble-lter_ja3_surface sw_1 m_	beaufort;lagoon;surface
	XM2T	SRS4567369	SRR8832911	SRP190047_beaufort lagoon ecosystem long term ecological research (ble-lter) pcr amplicon sequences_bsl2013.120_2013-08-10_ble-lter_ka1_> 3 m surface sw_1 m_	beaufort;lagoon;surface
	XM2T	SRS4567343	SRR8832939	SRP190047_beaufort lagoon ecosystem long term ecological research (ble-lter) pcr amplicon sequences_bsl2013.123_2013-08-10_ble-lter_ka2_surface sw_1 m_	beaufort;lagoon;surface
	XM2T	SRS2525670	SRR6051700	SRP118150_groundwater microbial communities from crystal geyser aquifers in utah, usa - crystal geyser metag 2015-22 metagenome_groundwater microbial communities from crystal geyser aquifers in utah, usa - crystal geyser metag 2015-22_	aquifer;crystallization;geyser;groundwater;hot spring;water	aquatic;groundwater
	XM2T	SRS2225788	SRR5602438	SRP108001_aqueous microbial communities from the delaware river and bay under freshwater to marine salinity gradient to study organic matter cycling in a time-series - debay_spr_20_>0.8_dna metagenome_aqueous microbial communities from the delaware river and bay under freshwater to marine salinity gradient to study organic matter cycling in a time-series - debay_spr_20_>0.8_dna_	aqueous;bay;debay;estuary;gradient;limnic;marine;organic;river;salinity;stream;water;watercourse	aquatic;estuary|aquatic;marine|aquatic;river
	XM2T	ERS1987911	ERR2184975	ERP105000_effects of dispersal on diversity and composition of bacterioplankton following a salinity change_mb_nd3_	bacterioplankton;dispersion;estuary;plankton;salinity;transplantation;water	aquatic;estuary
	XM2T	SRS4567102	SRR8832860	SRP190047_beaufort lagoon ecosystem long term ecological research (ble-lter) pcr amplicon sequences_bsl2013.117_2013-08-09_ble-lter_be2_< 3 m surface sw_1 m_	beaufort;lagoon;surface
	XM2T	SRS4567179	SRR8832779	SRP190047_beaufort lagoon ecosystem long term ecological research (ble-lter) pcr amplicon sequences_bsl2013.124_2013-08-10_ble-lter_ka2_> 3 m surface sw_1 m_	beaufort;lagoon;surface
	XM2T	SRS2410115	SRR5903643	SRP114903_lake water metagenome metagenome__	lake;water	aquatic;lake
	XM2T	SRS3592761	SRR7589087	SRP155054_analysis of dsrna from cold spring environment_metagenome or environmental sample from cold spring_	carbon;cold;dioxide;geyser;hot spring;mineral;spring;water	aquatic;river
	XM2T	ERS1835116	ERR2044670	ERP024265_ssu rrna amplicon of the arctic ocean during winter-spring transition_arctic microbiota during winter-spring transition_	dark;dark-light;expect;january-june;light;n-ice;ocean;sea ice;sea water;spring;transition;water;winter;winter-spring;young	aquatic;ocean|aquatic;sea|aquatic;river
	XM2T	ERS1238492	ERR1520160	ERP016395_brazelton lostcity chimney biofilm_brazelton_lostcity_chimney_biofilm_	activity;benthic zone;biofilm;chimney;hydrothermal;hydrothermal vent;marine;mat;spring	aquatic;sea|aquatic;marine|aquatic;river
	XM2T	ERS1238539	ERR1520207	ERP016395_brazelton lostcity chimney biofilm_brazelton_lostcity_chimney_biofilm_	activity;benthic zone;biofilm;chimney;hydrothermal;hydrothermal vent;marine;mat;spring	aquatic;sea|aquatic;marine|aquatic;river
	XM2T	ERS1238494	ERR1520162	ERP016395_brazelton lostcity chimney biofilm_brazelton_lostcity_chimney_biofilm_	activity;benthic zone;biofilm;chimney;hydrothermal;hydrothermal vent;marine;mat;spring	aquatic;sea|aquatic;marine|aquatic;river
	XM2T	SRS1237076	SRR3098076	SRP068121_high altitude lakes raw sequence reads__	high altitude;lake;raw	aquatic;lake
	XM2T	SRS3107333	SRR6917537	SRP136751_diversity of bacterial communities associated with antennae and antennules of hydrothermal vent shrimps__	antenna;antennae;association;hydrothermal;hydrothermal vent;prawn;spring	aquatic;river
	XM2T	SRS712333	SRR1593033	SRP048255_freshwater metagenome_ballast water_	limnic;virome;virus;water	aquatic
	XM2T	SRS2681715	SRR6284154	SRP124860_viral diversity in kampala wastewater and surface water__	kampala;surface;virus;waste water;water	aquatic;waste water
	XM2T	SRS713281	SRR1593267	SRP048255_freshwater metagenome_harbor water_	limnic;virome;virus;water	aquatic
	XM2T	DRS043225	DRR055430	DRP003599_establishment of a model multi-species biofilm and metagenome analysis of biofilm and planktonic cell communities._wu-p3_	biofilm;cultivation;plankton;river;stream;watercourse	aquatic;river
	XM2T	SRS6155135	SRR11096252	SRP249715_16s rrna bacterial profiles of south bronx river, new york city, park waters and sediments_metagenome or environmental sample from riverine metagenome_	bronx;city;degradation;disrupted;metropolitan;river;sediment;stream;sustainability;water;watercourse	aquatic;river|aquatic;sediment
	XM2T	SRS5803611	SRR10664866	SRP236059_plumb beach horseshoe crab microbiome__	beach;crab;horseshoe
	XM2T	SRS5803612	SRR10664865	SRP236059_plumb beach horseshoe crab microbiome__	beach;crab;horseshoe
	XM2T	ERS660545	ERR765119	ERP009566_role of tissue-specific microbiota in initial establishment success of pacific oysters (crassostrea gigas)_pacific oyster hemolymph microbiota, antibiotic treated, not translocated_	antibiotic;aquatic;association;benthic zone;coast;crassostrea;deployment;fluid;haemolymph;host;marine;mollusc;organic;oyster;success;sylt;tissue;tissue-specific;treatment	aquatic;sea|aquatic;marine
	XM2T	SRS4108868	SRR8283342	SRP172560_microbiome variation in an intertidal sea anemone across latitudes and symbiotic states__	anemone;intertidal zone;sea;shore;symbiosis	aquatic;sea
	XM2T	ERS660845	ERR766063	ERP009566_role of tissue-specific microbiota in initial establishment success of pacific oysters (crassostrea gigas)_pacific oyster mantle microbiota treated with none not translocated_	aquatic;association;benthic zone;coast;crassostrea;deployment;host;mantle;marine;mollusc;organic;oyster;success;sylt;tissue;tissue-specific;treatment	aquatic;sea|aquatic;marine
	XM2T	DRS127241	DRR126434	DRP005928_a quantitative pcr based assay of disease discriminatory phyla for predicting the shrimp disease incidences_gut metagenome isolated from litopenaeus vannamei_dx6_	discriminatory;disease;gastrointestinal tract;prawn	animal
	XM2T	DRS071543	DRR076185	DRP004339_prediction of shrimp disease via the ecological processes and temporal variations of gut microbiota_gut metagenome isolated from litopenaeus vannamei_i84_	coastel;disease;gastrointestinal tract;host;littoral;marine	animal|aquatic;marine
	XM2T	SRS7214737	SRR12463908	SRP277856_camelina oil diets on the gut microbiome of gilthead sea bream_m0r1_	bream;camelina;diet;gastrointestinal tract;gilthead;hydrocarbon;oil;sea	animal|aquatic;sea
	XM2T	ERS3193412	ERR3185133	ERP114069_are there chinks in the crocodile's armor? characterizing saltwater crocodile (crocodylus porosus) skin bacterial microbiota_cs.168_	aquatic;armor;artificial;biofilm;crocodile;crocodylus;organ;saline;skin	aquatic|animal
	XM2T	SRS2569862	SRR6143995	SRP106581_gut microbiome of shorebird red-necked stint__	gastrointestinal tract;necked;shorebird;swab	animal
	XM2T	SRS5803613	SRR10664864	SRP236059_plumb beach horseshoe crab microbiome__	beach;crab;horseshoe
	XM2T	SRS5730916	SRR10547941	SRP233528_ocular microbiota of exophthalmic disease in farmed turbot (scophthalmus maximus)_healthy turbot ocular replicate 4_	disease;eye;farm;fish;healthy;scophthalmus	soil;farm|animal;fish
	XM2T	SRS5803619	SRR10664858	SRP236059_plumb beach horseshoe crab microbiome__	beach;crab;horseshoe
	XM2T	ERS660563	ERR766044	ERP009566_role of tissue-specific microbiota in initial establishment success of pacific oysters (crassostrea gigas)_pacific oyster hemolymph microbiota, antibiotic treated, not translocated_	antibiotic;aquatic;association;benthic zone;coast;crassostrea;deployment;fluid;haemolymph;host;marine;mollusc;organic;oyster;success;sylt;tissue;tissue-specific;treatment	aquatic;sea|aquatic;marine
	XM2T	ERS756692	ERR922298	ERP010751_natural variation of pacific oyster hemolymph microbiota at two sites in the wadden sea (texel, netherlands, & sylt, germany) throughout the summer season 2012_pacific oyster hemolymph microbiota from sylt_	antibiotic;aquatic;association;benthic zone;coast;crassostrea;deployment;field;fluid;haemolymph;host;marine;organic;sea;seasonal;summer;texel;treatment;wadden sea	aquatic;sea|soil;field|aquatic;marine
	XM2T	SRS3604265	SRR7614678	SRP155585_antarctic marine sediment and animal faeces metagenomes for the purpose of wastewater impact assessment_gh1_16srrna_	animal;feces;marine;marine sediment;ocean;sediment;waste water	animal|aquatic;marine|aquatic;ocean|aquatic;sediment|aquatic;waste water
	XM2T	SRS5803614	SRR10664863	SRP236059_plumb beach horseshoe crab microbiome__	beach;crab;horseshoe
	XM2T	ERS1238538	ERR1520206	ERP016395_brazelton lostcity chimney biofilm_brazelton_lostcity_chimney_biofilm_	activity;bee;benthic zone;biofilm;chimney;hive;hydrothermal;hydrothermal vent;insect;marine;mat;spring	animal|aquatic;sea|aquatic;marine|aquatic;river
	XM2T	DRS100922	DRR162593	DRP005195_consistent host bacterial colonization pattern over shrimp life stage_surface water bacterial community and gut metagenome isolated from litopenaeus vannamech26_	coastel;gastrointestinal tract;host;littoral;marine;prawn;surface;water	animal|aquatic;marine
	XM2T	ERS1508006	ERR1801473	ERP020512_small tropical islands with dense human population: differences in physicochemical properties and biogeochemical composition of coastal waters result in distinct bacterial communities_bacterial community_	attachment;coast;dense;human;particle;transect;tropical;uninhabited;water	animal|aquatic
	XM2T	SRS5803615	SRR10664862	SRP236059_plumb beach horseshoe crab microbiome__	beach;crab;horseshoe
	XM2T	ERS4778648	ERR4288804	ERP122485_microbial community assembly in atlantic cod larvae (gadus morhua): contributions of ecological processes and metacommunity structure_86-d16r_s86_	artificial;cod;fish;incoming;larva;morhua;water	animal|aquatic
	XM2T	SRS4860455	SRR9176769	SRP200079_bath water and soil microorganisms__	bath;soil;water	soil|aquatic
	XM2T	DRS100917	DRR162588	DRP005195_consistent host bacterial colonization pattern over shrimp life stage_surface water bacterial community and gut metagenome isolated from litopenaeus vannamech21_	coastel;gastrointestinal tract;host;littoral;marine;prawn;surface;water	animal|aquatic;marine
	XM2T	ERS660524	ERR766144	ERP009566_role of tissue-specific microbiota in initial establishment success of pacific oysters (crassostrea gigas)_pacific oyster hemolymph microbiota, treated with none , not translocated_	aquatic;association;benthic zone;coast;crassostrea;deployment;fluid;haemolymph;host;marine;mollusc;organic;oyster;success;sylt;tissue;tissue-specific;treatment	aquatic;sea|aquatic;marine
	XM2T	ERS1624369	ERR1894741	ERP022237_diet assessment of european eel (anguilla anguilla) leptocephali in the sargasso sea_european eel larvae gut content_	diet;gastrointestinal tract;larva;sea	animal|aquatic;sea
	XM2T	SRS3367864	DRR088242	SRP149584_microbial communities in the coelomic fluid of starfish_dna extracted from sea water, named 2015n-hai_	coast;coelomic;fish;fluid;hai;sea water;starfish	animal;fish|aquatic;sea
	XM2T	ERS660621	ERR765165	ERP009566_role of tissue-specific microbiota in initial establishment success of pacific oysters (crassostrea gigas)_pacific oyster hemolymph microbiota, antibiotic treated, not translocated_	antibiotic;aquatic;association;benthic zone;coast;crassostrea;deployment;fluid;haemolymph;host;marine;mollusc;organic;oyster;success;sylt;tissue;tissue-specific;treatment	aquatic;sea|aquatic;marine
	XM2T	ERS660511	ERR766129	ERP009566_role of tissue-specific microbiota in initial establishment success of pacific oysters (crassostrea gigas)_pacific oyster hemolymph microbiota, treated with none , not translocated_	aquatic;association;benthic zone;coast;crassostrea;deployment;fluid;haemolymph;host;marine;mollusc;organic;oyster;success;sylt;tissue;tissue-specific;treatment	aquatic;sea|aquatic;marine
	XM2T	ERS660583	ERR765172	ERP009566_role of tissue-specific microbiota in initial establishment success of pacific oysters (crassostrea gigas)_pacific oyster hemolymph microbiota, treated with none , translocated_	aquatic;association;benthic zone;coast;crassostrea;deployment;fluid;haemolymph;host;marine;mollusc;organic;oyster;success;tissue;tissue-specific;treatment	aquatic;sea|aquatic;marine
	XM2T	DRS071540	DRR076182	DRP004339_prediction of shrimp disease via the ecological processes and temporal variations of gut microbiota_gut metagenome isolated from litopenaeus vannamei_i81_	coastel;disease;gastrointestinal tract;host;littoral;marine	animal|aquatic;marine
	XM2T	DRS127238	DRR126431	DRP005928_a quantitative pcr based assay of disease discriminatory phyla for predicting the shrimp disease incidences_gut metagenome isolated from litopenaeus vannamei_dx3_	discriminatory;disease;gastrointestinal tract;prawn	animal
	XM2T	DRS100919	DRR162590	DRP005195_consistent host bacterial colonization pattern over shrimp life stage_surface water bacterial community and gut metagenome isolated from litopenaeus vannamech23_	coastel;gastrointestinal tract;host;littoral;marine;prawn;surface;water	animal|aquatic;marine
	XM2T	DRS071539	DRR076181	DRP004339_prediction of shrimp disease via the ecological processes and temporal variations of gut microbiota_gut metagenome isolated from litopenaeus vannamei_i80_	coastel;disease;gastrointestinal tract;host;littoral;marine	animal|aquatic;marine
	XM2T	DRS127237	DRR126430	DRP005928_a quantitative pcr based assay of disease discriminatory phyla for predicting the shrimp disease incidences_gut metagenome isolated from litopenaeus vannamei_dx2_	discriminatory;disease;gastrointestinal tract;prawn	animal
	XM2T	DRS100918	DRR162589	DRP005195_consistent host bacterial colonization pattern over shrimp life stage_surface water bacterial community and gut metagenome isolated from litopenaeus vannamech22_	coastel;gastrointestinal tract;host;littoral;marine;prawn;surface;water	animal|aquatic;marine
	XM2T	ERS4778585	ERR4288741	ERP122485_microbial community assembly in atlantic cod larvae (gadus morhua): contributions of ecological processes and metacommunity structure_12-d4t9_s12_	artificial;cod;fish;larva;morhua;water	animal|aquatic
	XM2T	SRS4860450	SRR9176774	SRP200079_bath water and soil microorganisms__	bath;soil;water	soil|aquatic
	XM2T	ERS1238518	ERR1520186	ERP016395_brazelton lostcity chimney biofilm_brazelton_lostcity_chimney_biofilm_	activity;bee;benthic zone;biofilm;chimney;hive;hydrothermal;hydrothermal vent;insect;marine;mat;spring	animal|aquatic;sea|aquatic;marine|aquatic;river
	XM2T	SRS5803616	SRR10664861	SRP236059_plumb beach horseshoe crab microbiome__	beach;crab;horseshoe
	XM2T	SRS4860470	SRR9176755	SRP200079_bath water and soil microorganisms__	bath;soil;water	soil|aquatic
	XM2T	SRS4860465	SRR9176759	SRP200079_bath water and soil microorganisms__	bath;soil;water	soil|aquatic
	XM2T	DRS127236	DRR126429	DRP005928_a quantitative pcr based assay of disease discriminatory phyla for predicting the shrimp disease incidences_gut metagenome isolated from litopenaeus vannamei_dx1_	discriminatory;disease;gastrointestinal tract;prawn	animal
	XM2T	ERS756501	ERR922183	ERP010751_natural variation of pacific oyster hemolymph microbiota at two sites in the wadden sea (texel, netherlands, & sylt, germany) throughout the summer season 2012_pacific oyster hemolymph microbiota from sylt_	antibiotic;aquatic;association;benthic zone;coast;crassostrea;deployment;field;fluid;haemolymph;host;marine;organic;sea;seasonal;summer;texel;treatment;wadden sea	aquatic;sea|soil;field|aquatic;marine
	XM2T	ERS756630	ERR922246	ERP010751_natural variation of pacific oyster hemolymph microbiota at two sites in the wadden sea (texel, netherlands, & sylt, germany) throughout the summer season 2012_pacific oyster hemolymph microbiota from sylt_	antibiotic;aquatic;association;benthic zone;coast;crassostrea;deployment;field;fluid;haemolymph;host;marine;organic;sea;sea water;seasonal;summer;tetracycline antibiotic;texel;treatment;wadden sea	aquatic;sea|soil;field|aquatic;marine
	XM2T	ERS756617	ERR921677	ERP010751_natural variation of pacific oyster hemolymph microbiota at two sites in the wadden sea (texel, netherlands, & sylt, germany) throughout the summer season 2012_pacific oyster hemolymph microbiota from sylt_	antibiotic;aquatic;association;benthic zone;coast;crassostrea;deployment;field;fluid;haemolymph;host;marine;organic;sea;sea water;seasonal;summer;tetracycline antibiotic;texel;treatment;wadden sea	aquatic;sea|soil;field|aquatic;marine
	XM2T	SRS6053958	SRR10955285	SRP244168_16s v1-v2 of gut and skin microbiota of yellowtail kingfish following antibiotic exposure__	antibiotic;exposure;gastrointestinal tract;kingfish;skin;yellowtail	animal
	XM2T	ERS756452	ERR921588	ERP010751_natural variation of pacific oyster hemolymph microbiota at two sites in the wadden sea (texel, netherlands, & sylt, germany) throughout the summer season 2012_pacific oyster hemolymph microbiota from sylt_	antibiotic;aquatic;association;benthic zone;coast;crassostrea;deployment;field;fluid;haemolymph;host;marine;organic;sea;sea water;seasonal;summer;tetracycline antibiotic;texel;treatment;wadden sea	aquatic;sea|soil;field|aquatic;marine
	XM2T	ERS756757	ERR921804	ERP010751_natural variation of pacific oyster hemolymph microbiota at two sites in the wadden sea (texel, netherlands, & sylt, germany) throughout the summer season 2012_pacific oyster hemolymph microbiota from sylt_	antibiotic;aquatic;association;benthic zone;coast;crassostrea;deployment;field;fluid;haemolymph;host;marine;organic;sea;seasonal;summer;texel;treatment;wadden sea	aquatic;sea|soil;field|aquatic;marine
	XM2T	SRS6053957	SRR10955287	SRP244168_16s v1-v2 of gut and skin microbiota of yellowtail kingfish following antibiotic exposure__	antibiotic;exposure;gastrointestinal tract;kingfish;skin;yellowtail	animal
	XM2T	SRS4108856	SRR8283355	SRP172560_microbiome variation in an intertidal sea anemone across latitudes and symbiotic states__	anemone;intertidal zone;sea;shore;symbiosis	aquatic;sea
	XM2T	ERS2060228	ERR2224761	ERP105802_katharoseq enables high-throughput microbiome analysis from low-biomass samples_abalone_	abalone;anthropogenic;built;city;free-living;high;low
	XM2T	SRS6053793	SRR10955452	SRP244168_16s v1-v2 of gut and skin microbiota of yellowtail kingfish following antibiotic exposure__	antibiotic;exposure;gastrointestinal tract;kingfish;skin;yellowtail	animal
	XM2T	SRS2169851	SRR5514867	SRP106581_gut microbiome of shorebird red-necked stint__	gastrointestinal tract;necked;sediment;shorebird;wtp	animal|aquatic;sediment
	XM2T	DRS071343	DRR092416	DRP004330_disease distrupts shrimp gut community assembly_seawater metagenome isolated from seawater_zw9_	coast;disease;gastrointestinal tract;littoral;marine;prawn;sea water;water	animal|aquatic;marine|aquatic;sea
	XM2T	DRS125879	DRR126263	DRP005898_studies of bacterioplankton community in intensive shrimp aquaculture systems_seawater metagenome isolated from seawater pond 3 on april 29, 2016_	aquaculture;bacterioplankton;coast;farm;plankton;pond;prawn;sea water	soil;farm|aquatic;sea
	XM2T	ERS2060269	ERR2224802	ERP105802_katharoseq enables high-throughput microbiome analysis from low-biomass samples_abalone_	abalone;anthropogenic;built;city;free-living;high;low
	XM2T	SRS6053963	SRR10955280	SRP244168_16s v1-v2 of gut and skin microbiota of yellowtail kingfish following antibiotic exposure__	antibiotic;exposure;gastrointestinal tract;kingfish;skin;yellowtail	animal
	XM2T	ERS4035262	ERR3696666	ERP118498_2-year decomposition study of seagrass zostera muelleri leaf and rhizome/roots in australia_seagrass field decay_	association;bay;decay;degradation;estuary;field;flb;host;leaf;root;seagrass;sediment;zostera	aquatic|soil;field|plant;leaf|plant;rhizosphere
	XM2T	SRS4108843	SRR8283366	SRP172560_microbiome variation in an intertidal sea anemone across latitudes and symbiotic states__	anemone;intertidal zone;sea;shore;symbiosis	aquatic;sea
	XM2T	ERS660607	ERR765163	ERP009566_role of tissue-specific microbiota in initial establishment success of pacific oysters (crassostrea gigas)_pacific oyster hemolymph microbiota, antibiotic treated, not translocated_	antibiotic;aquatic;association;benthic zone;coast;crassostrea;deployment;fluid;haemolymph;host;marine;mollusc;organic;oyster;success;sylt;tissue;tissue-specific;treatment	aquatic;sea|aquatic;marine
	XM2T	ERS2060229	ERR2224762	ERP105802_katharoseq enables high-throughput microbiome analysis from low-biomass samples_abalone_	abalone;anthropogenic;built;city;free-living;high;low
	XM2T	SRS5090280	SRR9675195	SRP168977_larval sablefish and aquaculture water additive microbial communities__	aquaculture;larva;pair-end;production;raised;skin;water	animal|aquatic
	XM2T	ERS660614	ERR765088	ERP009566_role of tissue-specific microbiota in initial establishment success of pacific oysters (crassostrea gigas)_pacific oyster hemolymph microbiota, antibiotic treated, translocated_	antibiotic;aquatic;association;benthic zone;coast;crassostrea;deployment;fluid;haemolymph;host;marine;mollusc;organic;oyster;success;tissue;tissue-specific;treatment	aquatic;sea|aquatic;marine
	XM2T	ERS660600	ERR765033	ERP009566_role of tissue-specific microbiota in initial establishment success of pacific oysters (crassostrea gigas)_pacific oyster hemolymph microbiota, antibiotic treated, not translocated_	antibiotic;aquatic;association;benthic zone;coast;crassostrea;deployment;fluid;haemolymph;host;marine;mollusc;organic;oyster;success;sylt;tissue;tissue-specific;treatment	aquatic;sea|aquatic;marine
	XM2T	SRS7135925	SRR12376542	SRP275670_lipid and n-3 pufa effects on gut microbiome of atlantic salmon_biofilm, rep3_	biofilm;gastrointestinal tract;lipid;pufa;salmon	animal
	XM2T	ERS4778601	ERR4288757	ERP122485_microbial community assembly in atlantic cod larvae (gadus morhua): contributions of ecological processes and metacommunity structure_28-d16t7_s28_	artificial;cod;fish;larva;morhua;water	animal|aquatic
	XM2T	ERS1242599	ERR1524113	ERP016414_garcia bird gut microbiome_garcia_bird_gutmicrobiome_	animal;animal-associated;association;bird;excretion;frugivorous;gastrointestinal tract;gizzard;host;shrub;shrubland	animal;bird|soil;shrub
	XM2T	ERS756456	ERR921590	ERP010751_natural variation of pacific oyster hemolymph microbiota at two sites in the wadden sea (texel, netherlands, & sylt, germany) throughout the summer season 2012_pacific oyster hemolymph microbiota from sylt_	antibiotic;aquatic;association;benthic zone;coast;crassostrea;deployment;field;fluid;haemolymph;host;marine;organic;sea;seasonal;summer;texel;treatment;wadden sea	aquatic;sea|soil;field|aquatic;marine
	XM2T	ERS2771122	ERR2822326	ERP111296_bacterial and archaeal 16s rrna communities were assessed in the walls and surrounding sediment of hediste diversicolor, and compared to the transitory community found within the gut tracts of these individuals._3b-b_r1_	b-b;diversicolor;gastrointestinal tract;sediment;tracts;transitory	animal|aquatic;sediment
	XM2T	DRS071541	DRR076183	DRP004339_prediction of shrimp disease via the ecological processes and temporal variations of gut microbiota_gut metagenome isolated from litopenaeus vannamei_i82_	coastel;disease;gastrointestinal tract;host;littoral;marine	animal|aquatic;marine
	XM2T	SRS5363122	SRR10087658	SRP221070_sputum microbial characterisation during tb treatment_sputum_sample_	sputum;treatment
	XM2T	SRS2716123	SRR6324570	SRP125687_bacterial microbiota of healthy and diseased oysters__	disease;healthy;infection;mollusc;oyster
	XM2T	SRS4860439	SRR9176785	SRP200079_bath water and soil microorganisms__	bath;soil;water	soil|aquatic
	XM2T	ERS2060257	ERR2224790	ERP105802_katharoseq enables high-throughput microbiome analysis from low-biomass samples_abalone_	abalone;anthropogenic;built;city;free-living;high;low
	XM2T	SRS7277708	SRR12524771	SRP279214_antarctic marine sponge raw sequence reads_3c-15d_2_	marine;ocean;raw;sponge;tissue;water	aquatic;marine|aquatic;ocean
	XM2T	SRS4860468	SRR9176754	SRP200079_bath water and soil microorganisms__	bath;soil;water	soil|aquatic
	XM2T	SRS4860463	SRR9176761	SRP200079_bath water and soil microorganisms__	bath;soil;water	soil|aquatic
	XM2T	SRS5499191	SRR10255754	SRP225017_thermal stress response of gbr exaiptasia's microbiome__	animal;artemia;cultivation;exaiptasia;gbr;sea;stress;thermal	animal|aquatic;sea
	XM2T	SRS6053960	SRR10955283	SRP244168_16s v1-v2 of gut and skin microbiota of yellowtail kingfish following antibiotic exposure__	antibiotic;exposure;gastrointestinal tract;kingfish;skin;yellowtail	animal
	XM2T	ERS4778612	ERR4288768	ERP122485_microbial community assembly in atlantic cod larvae (gadus morhua): contributions of ecological processes and metacommunity structure_39-d30t9_s39_	artificial;cod;fish;larva;morhua;water	animal|aquatic
	XM2T	DRS071538	DRR076180	DRP004339_prediction of shrimp disease via the ecological processes and temporal variations of gut microbiota_gut metagenome isolated from litopenaeus vannamei_i79_	coastel;disease;gastrointestinal tract;host;littoral;marine	animal|aquatic;marine
	XM2T	ERS756781	ERR921828	ERP010751_natural variation of pacific oyster hemolymph microbiota at two sites in the wadden sea (texel, netherlands, & sylt, germany) throughout the summer season 2012_pacific oyster hemolymph microbiota from sylt_	antibiotic;aquatic;association;benthic zone;coast;crassostrea;deployment;field;fluid;haemolymph;host;marine;organic;sea;sea water;seasonal;summer;tetracycline antibiotic;texel;treatment;wadden sea	aquatic;sea|soil;field|aquatic;marine
	XM2T	ERS4778602	ERR4288758	ERP122485_microbial community assembly in atlantic cod larvae (gadus morhua): contributions of ecological processes and metacommunity structure_29-d16t8_s29_	artificial;cod;fish;larva;morhua;water	animal|aquatic
	XM2T	ERS660618	ERR765155	ERP009566_role of tissue-specific microbiota in initial establishment success of pacific oysters (crassostrea gigas)_pacific oyster hemolymph microbiota, antibiotic treated, translocated_	antibiotic;aquatic;association;benthic zone;coast;crassostrea;deployment;fluid;haemolymph;host;marine;mollusc;organic;oyster;success;tissue;tissue-specific;treatment	aquatic;sea|aquatic;marine
	XM2T	SRS7134925	SRR12375514	SRP275649_global peatland microbiome sequencing_s1.d10.b02_	peatland	soil;peatland
	XM2T	SRS2716121	SRR6324574	SRP125687_bacterial microbiota of healthy and diseased oysters__	disease;healthy;infection;mollusc;oyster
	XM2T	DRS100926	DRR162597	DRP005195_consistent host bacterial colonization pattern over shrimp life stage_surface water bacterial community and gut metagenome isolated from litopenaeus vannamech30_	coastel;gastrointestinal tract;host;littoral;marine;prawn;surface;water	animal|aquatic;marine
	XM2T	DRS127245	DRR126438	DRP005928_a quantitative pcr based assay of disease discriminatory phyla for predicting the shrimp disease incidences_gut metagenome isolated from litopenaeus vannamei_dx10_	discriminatory;disease;gastrointestinal tract;prawn	animal
	XM2T	DRS071547	DRR076189	DRP004339_prediction of shrimp disease via the ecological processes and temporal variations of gut microbiota_gut metagenome isolated from litopenaeus vannamei_i88_	coastel;disease;gastrointestinal tract;host;littoral;marine	animal|aquatic;marine
	XM2T	SRS4860462	SRR9176762	SRP200079_bath water and soil microorganisms__	bath;soil;water	soil|aquatic
	XM2T	SRS6053820	SRR10955425	SRP244168_16s v1-v2 of gut and skin microbiota of yellowtail kingfish following antibiotic exposure__	antibiotic;exposure;gastrointestinal tract;kingfish;skin;yellowtail	animal
	XM2T	SRS6053948	SRR10955295	SRP244168_16s v1-v2 of gut and skin microbiota of yellowtail kingfish following antibiotic exposure__	antibiotic;exposure;gastrointestinal tract;kingfish;skin;yellowtail	animal
	XM2T	ERS756765	ERR921812	ERP010751_natural variation of pacific oyster hemolymph microbiota at two sites in the wadden sea (texel, netherlands, & sylt, germany) throughout the summer season 2012_pacific oyster hemolymph microbiota from sylt_	antibiotic;aquatic;association;benthic zone;coast;crassostrea;deployment;field;fluid;haemolymph;host;marine;organic;sea;seasonal;summer;texel;treatment;wadden sea	aquatic;sea|soil;field|aquatic;marine
	XM2T	ERS4778584	ERR4288740	ERP122485_microbial community assembly in atlantic cod larvae (gadus morhua): contributions of ecological processes and metacommunity structure_11-d4t8_s11_	artificial;cod;fish;larva;morhua;water	animal|aquatic
	XM2T	ERS2060174	ERR2224707	ERP105802_katharoseq enables high-throughput microbiome analysis from low-biomass samples_abalone_	abalone;anthropogenic;built;city;free-living;high;low
	XM2T	SRS4726376	SRR9016856	SRP195505_yellow river deltaic soil microbial community diversity_a1_	river;soil;stream;watercourse	aquatic|soil
	XM2T	SRS6053953	SRR10955290	SRP244168_16s v1-v2 of gut and skin microbiota of yellowtail kingfish following antibiotic exposure__	antibiotic;exposure;gastrointestinal tract;kingfish;skin;yellowtail	animal
	XM2T	SRS2292535	SRR5709469	SRP109057_human skin temporal metagenome raw sequence reads_sw3zrpwin_	city;human;human-skin;palm;plant;raw;rural;skin	animal|plant
	XM2T	ERS4778583	ERR4288739	ERP122485_microbial community assembly in atlantic cod larvae (gadus morhua): contributions of ecological processes and metacommunity structure_10-d4t7_s10_	artificial;cod;fish;larva;morhua;water	animal|aquatic
	XM2T	SRS3367876	DRR088262	SRP149584_microbial communities in the coelomic fluid of starfish_dna extracted from coelomic fluid of asterias amurensis 2016n-mcf-j_	coast;coelomic;fish;fluid;mcf;starfish	animal;fish
	XM2T	SRS3367881	DRR088240	SRP149584_microbial communities in the coelomic fluid of starfish_dna extracted from sea water, named 2015n-umi_	coast;coelomic;fish;fluid;sea water;starfish;umi	animal;fish|aquatic;sea
	XM2T	SRS1429316	SRR3490181	SRP074384_human reproductive system metagenome raw sequence reads__	human;raw;reproduction	animal;human
	XM2T	ERS2060167	ERR2224700	ERP105802_katharoseq enables high-throughput microbiome analysis from low-biomass samples_abalone_	abalone;anthropogenic;built;city;free-living;high;low
	XM2T	SRS6879636	SRR12060166	SRP268129_gut microbiome analysis as a predictive marker for the gastric cancer patients_gc32_	cancer;feces;gastric;gastrointestinal tract;stomach	animal
	XM2T	SRS6053798	SRR10955447	SRP244168_16s v1-v2 of gut and skin microbiota of yellowtail kingfish following antibiotic exposure__	antibiotic;exposure;gastrointestinal tract;kingfish;skin;yellowtail	animal
	XM2T	ERS4778603	ERR4288759	ERP122485_microbial community assembly in atlantic cod larvae (gadus morhua): contributions of ecological processes and metacommunity structure_30-d16t9_s30_	artificial;cod;fish;larva;morhua;water	animal|aquatic
	XM2T	SRS6053772	SRR10955473	SRP244168_16s v1-v2 of gut and skin microbiota of yellowtail kingfish following antibiotic exposure__	antibiotic;exposure;gastrointestinal tract;kingfish;skin;yellowtail	animal
	XM2T	ERS4778610	ERR4288766	ERP122485_microbial community assembly in atlantic cod larvae (gadus morhua): contributions of ecological processes and metacommunity structure_37-d30t7_s37_	artificial;cod;fish;larva;morhua;water	animal|aquatic
	XM2T	SRS4108806	SRR8283404	SRP172560_microbiome variation in an intertidal sea anemone across latitudes and symbiotic states__	anemone;intertidal zone;sea;shore;symbiosis	aquatic;sea
	XM2T	SRS3246279	SRR7097991	SRP144411_assessment of gut microbiome development in yellowtail kingfish (seriola lalandi)_w49-53 sample1_	gastrointestinal tract;kingfish;lalandi;seriola;water;yellowtail	animal|aquatic
	XM2T	SRS6053771	SRR10955474	SRP244168_16s v1-v2 of gut and skin microbiota of yellowtail kingfish following antibiotic exposure__	antibiotic;exposure;gastrointestinal tract;kingfish;skin;yellowtail	animal
	XM2T	SRS3539850	SRR7513558	SRP153144_cinachyrella_paratetilla_water microbiome__	cinachyrella;water	aquatic
	XM2T	SRS2292539	SRR5709466	SRP109057_human skin temporal metagenome raw sequence reads_sw3zlfwin_	city;forearm;human;human-skin;raw;rural;skin	animal;human
	XM2T	SRS1848847	SRR5093839	SRP094801_hong kong residences raw sequence reads_sai wan z left forearm skin, winter_	forearm;raw;residence;sai;skin;wan;winter	animal
	XM2T	SRS6053955	SRR10955288	SRP244168_16s v1-v2 of gut and skin microbiota of yellowtail kingfish following antibiotic exposure__	antibiotic;exposure;gastrointestinal tract;kingfish;skin;yellowtail	animal
	XM2T	SRS7279852	SRR12538756	SRP279134_copepods gut microbiome metagenome_japonicus 15.con.05_	copepod;feces;gastrointestinal tract	animal
	XM2T	SRS7298994	SRR12560373	SRP279539_dog ear canal microbiome_dog ear canal microbiota_	canal;dog;ear	animal;dog
	XM2T	SRS6053796	SRR10955449	SRP244168_16s v1-v2 of gut and skin microbiota of yellowtail kingfish following antibiotic exposure__	antibiotic;exposure;gastrointestinal tract;kingfish;skin;yellowtail	animal
	XM2T	SRS2302877	SRR5727423	SRP109057_human skin temporal metagenome raw sequence reads_blk_	blk;human;human-skin;raw;skin;swab	animal;human
	XM2T	SRS5868647	SRR10746940	SRP238370_halocynthia roretzi stool 16s rrna sequencing__	feces;halocynthia;roretzi	animal
	XM2T	ERS756788	ERR921835	ERP010751_natural variation of pacific oyster hemolymph microbiota at two sites in the wadden sea (texel, netherlands, & sylt, germany) throughout the summer season 2012_pacific oyster hemolymph microbiota from sylt_	antibiotic;aquatic;association;benthic zone;coast;crassostrea;deployment;field;fluid;haemolymph;host;marine;organic;sea;sea water;seasonal;summer;tetracycline antibiotic;texel;treatment;wadden sea	aquatic;sea|soil;field|aquatic;marine
	XM2T	ERS2060180	ERR2224713	ERP105802_katharoseq enables high-throughput microbiome analysis from low-biomass samples_abalone_	abalone;anthropogenic;built;city;free-living;high;low
	XM2T	SRS7134913	SRR12375525	SRP275649_global peatland microbiome sequencing_s1.d30.b10_	peatland	soil;peatland
	XM2T	SRS4108835	SRR8283375	SRP172560_microbiome variation in an intertidal sea anemone across latitudes and symbiotic states__	anemone;intertidal zone;sea;shore;symbiosis	aquatic;sea
	XM2T	SRS3859266	SRR7944152	SRP162940_scophthalmus maximus intestinal microbiota raw sequence reads_sm13c.4_	fish;intestine;raw;scophthalmus	animal;fish
	XM2T	ERS4778645	ERR4288801	ERP122485_microbial community assembly in atlantic cod larvae (gadus morhua): contributions of ecological processes and metacommunity structure_83-d8r_s83_	artificial;cod;fish;incoming;larva;morhua;water	animal|aquatic
	XM2T	SRS2292537	SRR5709467	SRP109057_human skin temporal metagenome raw sequence reads_sw3zlpwin_	city;human;human-skin;palm;plant;raw;rural;skin	animal|plant
	XM2T	ERS1507973	ERR1801440	ERP020512_small tropical islands with dense human population: differences in physicochemical properties and biogeochemical composition of coastal waters result in distinct bacterial communities_bacterial community_	coast;dense;human;inhabited;transect;tropical;water	animal|aquatic
	XM2T	SRS6053822	SRR10955423	SRP244168_16s v1-v2 of gut and skin microbiota of yellowtail kingfish following antibiotic exposure__	antibiotic;exposure;gastrointestinal tract;kingfish;skin;yellowtail	animal
	XM2T	SRS7199289	SRR12448735	SRP277392_16s seq sphagnum microbiome across the u.s.a_alaska-2016-m90-b_	moss;peat;plant;sphagnum	plant
	XM2T	SRS6053824	SRR10955421	SRP244168_16s v1-v2 of gut and skin microbiota of yellowtail kingfish following antibiotic exposure__	antibiotic;exposure;gastrointestinal tract;kingfish;skin;yellowtail	animal
	XM2T	SRS6053792	SRR10955453	SRP244168_16s v1-v2 of gut and skin microbiota of yellowtail kingfish following antibiotic exposure__	antibiotic;exposure;gastrointestinal tract;kingfish;skin;yellowtail	animal
	XM2T	ERS1238552	ERR1520220	ERP016395_brazelton lostcity chimney biofilm_brazelton_lostcity_chimney_biofilm_	alkaline;benthic zone;biofilm;chimney;limestone;marine;mat;rock;sedimentary rock;travertine	aquatic|soil
	XM2T	ERS2060213	ERR2224746	ERP105802_katharoseq enables high-throughput microbiome analysis from low-biomass samples_abalone_	abalone;anthropogenic;association;city;high;host;low
	XM2T	SRS3367874	DRR088264	SRP149584_microbial communities in the coelomic fluid of starfish_dna extracted from coelomic fluid of patiria pectinifera 2015ng-icf-b_	coast;coelomic;fish;fluid;icf;starfish	animal;fish
	XM2T	ERS756687	ERR922294	ERP010751_natural variation of pacific oyster hemolymph microbiota at two sites in the wadden sea (texel, netherlands, & sylt, germany) throughout the summer season 2012_pacific oyster hemolymph microbiota from sylt_	antibiotic;aquatic;association;benthic zone;coast;crassostrea;deployment;field;fluid;haemolymph;host;marine;organic;sea;seasonal;summer;texel;treatment;wadden sea	aquatic;sea|soil;field|aquatic;marine
	XM2T	ERS4778642	ERR4288798	ERP122485_microbial community assembly in atlantic cod larvae (gadus morhua): contributions of ecological processes and metacommunity structure_80-d4r_s80_	artificial;cod;fish;incoming;larva;morhua;water	animal|aquatic
	XM2T	SRS2494820	SRR6010225	SRP116889_symbiont identification of the brittlestar amphipholis squamata__	symbiosis
	XM2T	ERS4035365	ERR3721490	ERP118817_2-year decomposition study of seagrass zostera muelleri leaf and rhizome/roots in australia - associated sediments_surface sediments near plots_	association;bay;degradation;estuary;flb;leaf;root;seagrass;sediment;surface;zostera	aquatic|plant;leaf|plant;rhizosphere
	XM2T	ERS2060255	ERR2224788	ERP105802_katharoseq enables high-throughput microbiome analysis from low-biomass samples_abalone_	abalone;anthropogenic;built;city;free-living;high;low
	XM2T	ERS1970041	ERR2166585	ERP104625_the impact of skin care products on skin chemistry and microbiome_hygiene products and microbiome_	association;city;human;human-associated;human-skin;hygiene;production;sebum;skin	animal;human
	XM2T	ERS4778592	ERR4288748	ERP122485_microbial community assembly in atlantic cod larvae (gadus morhua): contributions of ecological processes and metacommunity structure_19-d8t7_s19_	artificial;cod;fish;larva;morhua;water	animal|aquatic
	XM2T	ERS5226546	ERR4702138	ERP124610_dna extraction comparison testing 2019-2020_knight sample set for testing - round 3 - magmax 2 vs. 20-min bead-beating_	animal;animal-associated;association;bead;bead-beating;city;feces;host;magmax	animal
	XM2T	ERS2060267	ERR2224800	ERP105802_katharoseq enables high-throughput microbiome analysis from low-biomass samples_abalone_	abalone;anthropogenic;built;city;free-living;high;low
	XM2T	SRS4740046	SRR9033484	SRP197271_crassostrea gigas microbiota and pathobiota__	crassostrea
	XM2T	ERS1970100	ERR2166644	ERP104625_the impact of skin care products on skin chemistry and microbiome_hygiene products and microbiome_	association;city;human;human-associated;human-skin;hygiene;production;sebum;skin	animal;human
	XM2T	SRS3229567	SRR7077958	SRP143622_effect of microbiota on acclimation of fishes to new ecosystems_accl1-hudson-8_	acclimatization;fish;hudson	animal;fish
	XM2T	ERS2060295	ERR2224828	ERP105802_katharoseq enables high-throughput microbiome analysis from low-biomass samples_abalone_	abalone;anthropogenic;built;city;free-living;high;low
	XM2T	ERS2060168	ERR2224701	ERP105802_katharoseq enables high-throughput microbiome analysis from low-biomass samples_abalone_	abalone;anthropogenic;built;city;free-living;high;low
	XM2T	ERS2060171	ERR2224704	ERP105802_katharoseq enables high-throughput microbiome analysis from low-biomass samples_abalone_	abalone;anthropogenic;built;city;free-living;high;low
	XM2T	ERS4778651	ERR4288807	ERP122485_microbial community assembly in atlantic cod larvae (gadus morhua): contributions of ecological processes and metacommunity structure_89-d30r_s89_	artificial;cod;fish;incoming;larva;morhua;water	animal|aquatic
	XM2T	SRS2292751	SRR5709252	SRP109057_human skin temporal metagenome raw sequence reads_hha3zfohwin_	city;forehead;hha;human;human-skin;raw;rural;skin	animal;human
	XM2T	SRS3739166	SRR7786117	SRP130264_anr decipher project__	decipher;infection
	XM2T	SRS3604248	SRR7614695	SRP155585_antarctic marine sediment and animal faeces metagenomes for the purpose of wastewater impact assessment_of_	animal;feces;marine;marine sediment;ocean;sediment;shallow;waste water	animal|aquatic;marine|aquatic;ocean|aquatic;sediment|aquatic;waste water
	XM2T	ERS1970103	ERR2166647	ERP104625_the impact of skin care products on skin chemistry and microbiome_hygiene products and microbiome_	association;city;human;human-associated;human-skin;hygiene;production;sebum;skin	animal;human
	XM2T	SRS4179618	SRR8361510	SRP174117_the microbial communities of leaves and roots associated with manatee grass (syringodium filliforme) and turtle grass (thalassia testudinum)__	grass;leaf;manatee;root;thalassia;turtle	plant;leaf|plant;rhizosphere
	XM2T	SRS1815634	SRR5047439	SRP073923_coral metagenome targeted locus (loci)__	coral;coral reef;reef;tissue
	XM2T	SRS2618175	SRR6202136	SRP120899_metagenomic sequencing of the gut microbiomes of bats with different diets__	bat;diet;gastrointestinal tract	animal;bat
	XM2T	ERS2060284	ERR2224817	ERP105802_katharoseq enables high-throughput microbiome analysis from low-biomass samples_abalone_	abalone;anthropogenic;built;city;free-living;high;low
	XM2T	SRS5063732	SRR9644006	SRP213007_metagenomics analysis of skin-mucus bacterial microbiota from sea caged atlantic salmon_1_	cage;mucosa;salmon;sea;skin;skin-mucus	aquatic|animal
	XM2T	DRS159875	DRR182437	DRP006643_amplicon sequencing for bacterial and ciliate assemblages under fish carcasses in tidal flat_n-treatment collected on day 2 replicate 3_	carcass;ciliate;estuary;fish;mudflat;sediment;treatment	aquatic;estuary|animal;fish|aquatic;sediment
	XM2T	ERS2060181	ERR2224714	ERP105802_katharoseq enables high-throughput microbiome analysis from low-biomass samples_abalone_	abalone;anthropogenic;built;city;free-living;high;low
	XM2T	SRS3998476	SRR8138171	SRP167274_seagrass leaf reddening microbiome (16s amplicon sequencing)__	leaf;purple;seagrass	plant;leaf
	XM2T	SRS6653701	SRR11782237	SRP261373_effect of extracted algal metabolites on larval microbiomes of pocillopora acuta from singapore__	acuta;algae;larva;pocillopora
	XM2T	SRS2066922	SRR5369898	SRP102393_manila clam microbiome raw sequence reads_co4ja11_	bivalve;hepatopancreas;manila;philippinarum;raw
	XM2T	ERS2060258	ERR2224791	ERP105802_katharoseq enables high-throughput microbiome analysis from low-biomass samples_abalone_	abalone;anthropogenic;association;city;high;host;low
	XM2T	ERS2060246	ERR2224779	ERP105802_katharoseq enables high-throughput microbiome analysis from low-biomass samples_abalone_	abalone;anthropogenic;association;city;high;host;low
	XM2T	SRS5063732	SRR9644010	SRP213007_metagenomics analysis of skin-mucus bacterial microbiota from sea caged atlantic salmon_1_	cage;mucosa;salmon;sea;skin;skin-mucus	aquatic|animal
	XM2T	ERS2060231	ERR2224764	ERP105802_katharoseq enables high-throughput microbiome analysis from low-biomass samples_abalone_	abalone;anthropogenic;built;city;free-living;high;low
	XM2T	ERS2060285	ERR2224818	ERP105802_katharoseq enables high-throughput microbiome analysis from low-biomass samples_abalone_	abalone;anthropogenic;built;city;free-living;high;low
	XM2T	ERS2060252	ERR2224785	ERP105802_katharoseq enables high-throughput microbiome analysis from low-biomass samples_abalone_	abalone;anthropogenic;association;city;high;host;low
	XM2T	ERS2060253	ERR2224786	ERP105802_katharoseq enables high-throughput microbiome analysis from low-biomass samples_abalone_	abalone;anthropogenic;association;city;high;host;low
	XM2T	ERS1238554	ERR1520222	ERP016395_brazelton lostcity chimney biofilm_brazelton_lostcity_chimney_biofilm_	alkaline;benthic zone;biofilm;chimney;limestone;marine;mat;rock;sedimentary rock;travertine	aquatic|soil
	XM2T	DRS159882	DRR182444	DRP006643_amplicon sequencing for bacterial and ciliate assemblages under fish carcasses in tidal flat_n-treatment collected on day 9 replicate 2_	carcass;ciliate;estuary;fish;mudflat;sediment;treatment	aquatic;estuary|animal;fish|aquatic;sediment
	XM2T	ERS2060165	ERR2224698	ERP105802_katharoseq enables high-throughput microbiome analysis from low-biomass samples_abalone_	abalone;anthropogenic;built;city;free-living;high;low
	XM2T	ERS2060260	ERR2224793	ERP105802_katharoseq enables high-throughput microbiome analysis from low-biomass samples_abalone_	abalone;anthropogenic;association;city;high;host;low
	XM2T	ERS2060241	ERR2224774	ERP105802_katharoseq enables high-throughput microbiome analysis from low-biomass samples_abalone_	abalone;anthropogenic;association;city;high;host;low
	XM2T	ERS3208638	ERR3201760	ERP114173_optimization of metagenomic approach for sewage and stool_optimization of metagenomic approach for sewage and stool_	feces;sewage;waste water;water	animal|aquatic;waste water
	XM2T	SRS6569304	SRR11647950	SRP259204_amplicon sequencing of bivalves infected with intracellular microcolonies_environmental sample from king scallop 16s amplicon sequencing_	bivalve;infection;intracellular;microcolony;scallop;tissue
	XM2T	DRS159885	DRR182447	DRP006643_amplicon sequencing for bacterial and ciliate assemblages under fish carcasses in tidal flat_c-treatment collected on day 9 replicate 2_	carcass;ciliate;estuary;fish;mudflat;sediment;treatment	aquatic;estuary|animal;fish|aquatic;sediment
	XM2T	ERS2060262	ERR2224795	ERP105802_katharoseq enables high-throughput microbiome analysis from low-biomass samples_abalone_	abalone;anthropogenic;association;city;high;host;low
	XM2T	SRS6569347	SRR11647907	SRP259204_amplicon sequencing of bivalves infected with intracellular microcolonies_environmental sample from variegated scallop 16s amplicon sequencing_	bivalve;infection;intracellular;microcolony;scallop;tissue
	XM2T	DRS159883	DRR182445	DRP006643_amplicon sequencing for bacterial and ciliate assemblages under fish carcasses in tidal flat_n-treatment collected on day 9 replicate 3_	carcass;ciliate;estuary;fish;mudflat;sediment;treatment	aquatic;estuary|animal;fish|aquatic;sediment
	XM2T	DRS159874	DRR182436	DRP006643_amplicon sequencing for bacterial and ciliate assemblages under fish carcasses in tidal flat_n-treatment collected on day 2 replicate 2_	carcass;ciliate;estuary;fish;mudflat;sediment;treatment	aquatic;estuary|animal;fish|aquatic;sediment
	XM2T	ERS2060249	ERR2224782	ERP105802_katharoseq enables high-throughput microbiome analysis from low-biomass samples_abalone_	abalone;anthropogenic;association;city;high;host;low
	XM2T	SRS5063732	SRR9644004	SRP213007_metagenomics analysis of skin-mucus bacterial microbiota from sea caged atlantic salmon_1_	cage;mucosa;salmon;sea;skin;skin-mucus	aquatic|animal
	XM2T	SRS994427	SRR2105915	SRP059918_antarctic marine sponge-associated microbial communities raw sequence reads__	association;marine;raw;sponge	aquatic;marine
	XM2T	SRS6299154	SRR11284107	SRP252264_peripartum_antibiotics_exposure_and_ibd__	antibiotic;exposure;inflammatory bowel disease;intestine;peripartum	animal
	XM2T	SRS7013679	SRR12232782	SRP272142_microbat faecal virome - western australia_2_	feces;virome;virus	animal
	XM2T	SRS5428540	SRR10174560	SRP223104_bacterial community in coastal waters before and after ulva prolifera outbreak__	coast;outbreak;prolifera;ulva;water	aquatic
	XM2T	SRS2414140	SRR5908271	SRP114998_microbial communities in the phycosphere environment_bacteria03_	phycosphere
	XM2T	SRS2414144	SRR5908275	SRP114998_microbial communities in the phycosphere environment_bacteria04_	phycosphere
	XM2T	SRS1577469	SRR3938802	SRP079173_biological impacts of ocean acidification_in2_066biofilm_fucus_	acid;biofilm;fucus;indoor;ocean	aquatic;ocean
	XM2T	SRS369448	SRR620060	SRP015929_epibacterial community on marine brown macroalgae (16s rrna gene)_mims environmental/metagenome sample from epibacteria_	algae;association;gsc;host;keywords;marine;seaweed	aquatic;marine
	XM2T	SRS1577473	SRR3938806	SRP079173_biological impacts of ocean acidification_in2_070biofilm_fucus_	acid;biofilm;fucus;indoor;ocean	aquatic;ocean
	XM2T	SRS5428555	SRR10174545	SRP223104_bacterial community in coastal waters before and after ulva prolifera outbreak__	coast;outbreak;prolifera;ulva;water	aquatic
	XM2T	SRS2414147	SRR5908278	SRP114998_microbial communities in the phycosphere environment_bacteria08_	phycosphere
	XM2T	SRS2414129	SRR5908267	SRP114998_microbial communities in the phycosphere environment_bacteria01_	phycosphere
	XM2T	SRS5368072	SRR10092793	SRP221223_how do microbiota associated with an invasive seaweed vary across scales?__	algae;association;invasion;seaweed;surface
	XM2T	SRS2414148	SRR5908279	SRP114998_microbial communities in the phycosphere environment_bacteria05_	phycosphere
	XM2T	SRS1577468	SRR3938801	SRP079173_biological impacts of ocean acidification_in2_065biofilm_fucus_	acid;biofilm;fucus;indoor;ocean	aquatic;ocean
	XM2T	SRS1577474	SRR3938807	SRP079173_biological impacts of ocean acidification_in2_071biofilm_fucus_	acid;biofilm;fucus;indoor;ocean	aquatic;ocean
	XM2T	ERS1471322	ERR1753725	ERP020507_the role of macrobiota in structuring microbial communities along rocky shores_intertidal microbes 16s for 2009 and 2013_	biofilm;brushed;intertidal zone;lid;marine;mat;rock;shore;zone	aquatic|soil
	XM2T	SRS1577572	SRR3938915	SRP079173_biological impacts of ocean acidification_in2_162biofilm_fucus_	acid;biofilm;fucus;indoor;ocean	aquatic;ocean
	XM2T	SRS1577765	SRR3938762	SRP079173_biological impacts of ocean acidification_in2_026biofilm_fucus_	acid;biofilm;fucus;indoor;ocean	aquatic;ocean
	XM2T	SRS1577767	SRR3938764	SRP079173_biological impacts of ocean acidification_in2_028biofilm_fucus_	acid;biofilm;fucus;indoor;ocean	aquatic;ocean
	XM2T	ERS1471300	ERR1753703	ERP020507_the role of macrobiota in structuring microbial communities along rocky shores_intertidal microbes 16s for 2009 and 2011_	biofilm;brushed;intertidal zone;lid;marine;mat;rock;shore;zone	aquatic|soil
	XM2T	SRS1577770	SRR3938767	SRP079173_biological impacts of ocean acidification_in2_031biofilm_fucus_	acid;biofilm;fucus;indoor;ocean	aquatic;ocean
	XM2T	SRS2414142	SRR5908272	SRP114998_microbial communities in the phycosphere environment_bacteria06_	phycosphere
	XM2T	ERS2393256	ERR2508669	ERP107918_macroalgal morphology affects composition and settlement of microbial communities_bl-720-2_	algae;biofilm;coast;inlet;marine;mat;pelagic zone;seaweed;settlement	aquatic;marine|aquatic;sea
	XM2T	SRS2116688	SRR5438731	SRP103680_clearing of macroalgal canopies modifies benthic microbial community and promotes coral recruitment_sample12_	algae;benthic zone;canopy;canopy-forming;coral;frond;holdfast;leaf;leaving;ornata;removal;seaweed;stipes;understorey;untouched	aquatic;sea|plant;leaf
	XM2T	SRS3033655	SRR6823596	SRP134705_future climate change affects the microbiome and condition of habitat-forming kelp__	climate;kelp
	XM2T	SRS1577629	SRR3938969	SRP079173_biological impacts of ocean acidification_in2_216biofilm_fucus_	acid;biofilm;fucus;indoor;ocean	aquatic;ocean
	XM2T	ERS2393280	ERR2508693	ERP107918_macroalgal morphology affects composition and settlement of microbial communities_cr-720-9_	algae;biofilm;coast;inlet;marine;mat;pelagic zone;seaweed;settlement	aquatic;marine|aquatic;sea
	XM2T	SRS1577518	SRR3938867	SRP079173_biological impacts of ocean acidification_in2_114biofilm_fucus_	acid;biofilm;fucus;indoor;ocean	aquatic;ocean
	XM2T	ERS2393208	ERR2508621	ERP107918_macroalgal morphology affects composition and settlement of microbial communities_720.bl.1_	algae;biofilm;coast;inlet;marine;mat;pelagic zone;seaweed;settlement	aquatic;marine|aquatic;sea
	XM2T	ERS2011799	ERR2198782	ERP105283_macroalgae alter water column communities and the surface microbiota of their neighbors_metagenome_	algae;aquarium;saline;seaweed;surface;water	aquatic
	XM2T	SRS1577475	SRR3938808	SRP079173_biological impacts of ocean acidification_in2_072biofilm_fucus_	acid;biofilm;fucus;indoor;ocean	aquatic;ocean
	XM2T	SRS1577628	SRR3938968	SRP079173_biological impacts of ocean acidification_in2_215biofilm_fucus_	acid;biofilm;fucus;indoor;ocean	aquatic;ocean
	XM2T	SRS5368102	SRR10092763	SRP221223_how do microbiota associated with an invasive seaweed vary across scales?__	algae;association;invasion;seaweed;surface
	XM2T	ERS2393358	ERR2508771	ERP107918_macroalgal morphology affects composition and settlement of microbial communities_fb-720-10_	algae;biofilm;coast;inlet;marine;mat;pelagic zone;seaweed;settlement	aquatic;marine|aquatic;sea
	XM2T	SRS5367988	SRR10092877	SRP221223_how do microbiota associated with an invasive seaweed vary across scales?__	algae;association;invasion;seaweed;surface
	XM2T	ERS1577103	ERR1865677	ERP021895_continental-scale variation in seaweed host-associated bacterial communities is a function of host condition, not geography_continental-scale variation in seaweed host-associated bacterial communities is a function of host condition, not geography_	algae;association;biofilm;continental-scale;host;kelp;marine;seaweed;surface;swab	aquatic;marine
	XM2T	ERS1471293	ERR1753696	ERP020507_the role of macrobiota in structuring microbial communities along rocky shores_intertidal microbes 16s for 2009 and 2022_	algae;biofilm;brushed;intertidal zone;marine;mat;rock;shore;zone	aquatic|soil
	XM2T	SRS5368109	SRR10092756	SRP221223_how do microbiota associated with an invasive seaweed vary across scales?__	algae;association;invasion;seaweed;surface
	XM2T	ERS2393372	ERR2508785	ERP107918_macroalgal morphology affects composition and settlement of microbial communities_bl-5760-7_	algae;biofilm;coast;inlet;marine;mat;pelagic zone;seaweed;settlement	aquatic;marine|aquatic;sea
	XM2T	ERS1471331	ERR1753734	ERP020507_the role of macrobiota in structuring microbial communities along rocky shores_intertidal microbes 16s for 2009 and 2017_	biofilm;brushed;intertidal zone;lid;marine;mat;rock;shore;zone	aquatic|soil
	XM2T	ERS2214829	ERR2319134	ERP106880_microbial ecology of seaweed_ralfsia.155_	algae;association;coast;host;intertidal zone;seaweed;shore;zone
	XM2T	SRS1132684	SRR2835690	SRP065251_marine macroalgal-microbial communities metagenome__	algae;kelp;marine;reef;sea water;seaweed	aquatic;marine|aquatic;sea
	XM2T	SRS3033733	SRR6823517	SRP134705_future climate change affects the microbiome and condition of habitat-forming kelp__	climate;kelp
	XM2T	SRS5368037	SRR10092828	SRP221223_how do microbiota associated with an invasive seaweed vary across scales?__	algae;association;invasion;seaweed;surface
	XM2T	ERS3738509	ERR3516288	ERP117237_cultivating the macroalgal holobiont: effects of integrated multi-trophic aquaculture on the microbiome of ulva rigida (chlorophyta)_effects of integrated multi-trophic aquaculture on the microbiome of ulva rigida and surrounding water_	algae;aquaculture;association;boosting;chlorophyte;cultivation;detrimental;economic;field;high;holobiont;host;knowledge;morphogenesis;multi-trophic;production;raised;seaweed;sustainability;trophic;ubiquity;water	soil|aquatic
	XM2T	SRS3033676	SRR6823571	SRP134705_future climate change affects the microbiome and condition of habitat-forming kelp__	climate;kelp
	XM2T	SRS3033684	SRR6823565	SRP134705_future climate change affects the microbiome and condition of habitat-forming kelp__	climate;kelp
	XM2T	SRS3033685	SRR6823566	SRP134705_future climate change affects the microbiome and condition of habitat-forming kelp__	climate;kelp
	XM2T	SRS3033688	SRR6823562	SRP134705_future climate change affects the microbiome and condition of habitat-forming kelp__	climate;kelp
	XM2T	SRS3033702	SRR6823547	SRP134705_future climate change affects the microbiome and condition of habitat-forming kelp__	climate;kelp
	XM2T	ERS1471311	ERR1753714	ERP020507_the role of macrobiota in structuring microbial communities along rocky shores_intertidal microbes 16s for 2009 and 2012_	biofilm;brushed;intertidal zone;lid;marine;mat;rock;shore;zone	aquatic|soil
	XM2T	SRS3033682	SRR6823567	SRP134705_future climate change affects the microbiome and condition of habitat-forming kelp__	climate;kelp
	XM2T	SRS3033729	SRR6823520	SRP134705_future climate change affects the microbiome and condition of habitat-forming kelp__	climate;kelp
	XM2T	ERS3651611	ERR3478987	ERP116837_seasonal variations in laminaria digitata associated bacterial communities_april stipe_	association;digitata;laminaria;seasonal;stipe
	XM2T	SRS4388946	SRR8603262	SRP186501_response of bacterial communities from kongsfjorden to macroalgal polysaccharide amendments__	algae;kongsfjorden;polysaccharide;seaweed
	XM2T	ERS756314	ERR922089	ERP010751_natural variation of pacific oyster hemolymph microbiota at two sites in the wadden sea (texel, netherlands, & sylt, germany) throughout the summer season 2012_pacific oyster hemolymph microbiota from texel_	antibiotic;aquatic;association;benthic zone;coast;crassostrea;deployment;field;fluid;haemolymph;host;marine;organic;sea;sea water;seasonal;summer;sylt;tetracycline antibiotic;treatment;wadden sea	aquatic;sea|soil;field|aquatic;marine
	XM2T	ERS756372	ERR921551	ERP010751_natural variation of pacific oyster hemolymph microbiota at two sites in the wadden sea (texel, netherlands, & sylt, germany) throughout the summer season 2012_pacific oyster hemolymph microbiota from texel_	antibiotic;aquatic;association;benthic zone;coast;crassostrea;deployment;field;fluid;haemolymph;host;marine;organic;sea;seasonal;summer;sylt;treatment;wadden sea	aquatic;sea|soil;field|aquatic;marine
	XM2T	ERS3334817	ERR3245506	ERP114448_water microbiome characterization of several habitats of the lagoon of aveiro (pt)_wa.1_	aquaculture;lagoon;water	aquatic
	XM2T	ERS756326	ERR921530	ERP010751_natural variation of pacific oyster hemolymph microbiota at two sites in the wadden sea (texel, netherlands, & sylt, germany) throughout the summer season 2012_pacific oyster hemolymph microbiota from texel_	antibiotic;aquatic;association;benthic zone;coast;crassostrea;deployment;field;fluid;haemolymph;host;marine;organic;sea;sea water;seasonal;summer;sylt;tetracycline antibiotic;treatment;wadden sea	aquatic;sea|soil;field|aquatic;marine
	XM2T	ERS660667	ERR766156	ERP009566_role of tissue-specific microbiota in initial establishment success of pacific oysters (crassostrea gigas)_pacific oyster gill microbiota antibiotic treated translocated_	antibiotic;aquatic;association;benthic zone;coast;crassostrea;deployment;gill;host;marine;mollusc;organic;oyster;success;tissue;tissue-specific;treatment	aquatic;sea|aquatic;marine
	XM2T	ERS756409	ERR921567	ERP010751_natural variation of pacific oyster hemolymph microbiota at two sites in the wadden sea (texel, netherlands, & sylt, germany) throughout the summer season 2012_pacific oyster hemolymph microbiota from texel, translocated from sylt_	antibiotic;aquatic;association;benthic zone;coast;crassostrea;deployment;field;fluid;haemolymph;host;marine;organic;sea;seasonal;summer;treatment;wadden sea	aquatic;sea|soil;field|aquatic;marine
	XM2T	ERS756697	ERR922303	ERP010751_natural variation of pacific oyster hemolymph microbiota at two sites in the wadden sea (texel, netherlands, & sylt, germany) throughout the summer season 2012_pacific oyster hemolymph microbiota from texel_	antibiotic;aquatic;association;benthic zone;coast;crassostrea;deployment;field;fluid;haemolymph;host;marine;organic;sea;seasonal;summer;sylt;treatment;wadden sea	aquatic;sea|soil;field|aquatic;marine
	XM2T	ERS756441	ERR922159	ERP010751_natural variation of pacific oyster hemolymph microbiota at two sites in the wadden sea (texel, netherlands, & sylt, germany) throughout the summer season 2012_pacific oyster hemolymph microbiota from sylt, translocated from texel (nl)_	antibiotic;aquatic;association;benthic zone;coast;crassostrea;deployment;field;fluid;haemolymph;host;marine;organic;sea;seasonal;summer;treatment;wadden sea	aquatic;sea|soil;field|aquatic;marine
	XM2T	SRS4198457	SRR8382462	SRP174975_polysaccharide contributes to the enrichment of antibiotic resistance genes in mariculture_prawn+jellyfish+clam 3_	antibiotic;antibiotics (resistance);aquaculture;enrichment;mariculture;polysaccharide;prawn+jellyfish+clam
	XM2T	ERS756363	ERR921547	ERP010751_natural variation of pacific oyster hemolymph microbiota at two sites in the wadden sea (texel, netherlands, & sylt, germany) throughout the summer season 2012_pacific oyster hemolymph microbiota from texel_	antibiotic;aquatic;association;benthic zone;coast;crassostrea;deployment;field;fluid;haemolymph;host;marine;organic;sea;seasonal;summer;sylt;treatment;wadden sea	aquatic;sea|soil;field|aquatic;marine
	XM2T	SRS4297974	SRR8494393	SRP182625_fishfarm water metagenome_effluent water_	effluent;fishfarm;water	aquatic
	XM2T	SRS2116014	SRR5435645	SRP103565_aquatic product microbial community diversity__	aquatic;production	aquatic
	XM2T	ERS756579	ERR922214	ERP010751_natural variation of pacific oyster hemolymph microbiota at two sites in the wadden sea (texel, netherlands, & sylt, germany) throughout the summer season 2012_pacific oyster hemolymph microbiota from texel_	antibiotic;aquatic;association;benthic zone;coast;crassostrea;deployment;field;fluid;haemolymph;host;marine;organic;sea;seasonal;summer;sylt;treatment;wadden sea	aquatic;sea|soil;field|aquatic;marine
	XM2T	ERS756638	ERR922252	ERP010751_natural variation of pacific oyster hemolymph microbiota at two sites in the wadden sea (texel, netherlands, & sylt, germany) throughout the summer season 2012_pacific oyster hemolymph microbiota from texel, translocated from sylt_	antibiotic;aquatic;association;benthic zone;coast;crassostrea;deployment;field;fluid;haemolymph;host;marine;organic;sea;sea water;seasonal;summer;tetracycline antibiotic;treatment;wadden sea	aquatic;sea|soil;field|aquatic;marine
	XM2T	ERS756339	ERR921536	ERP010751_natural variation of pacific oyster hemolymph microbiota at two sites in the wadden sea (texel, netherlands, & sylt, germany) throughout the summer season 2012_pacific oyster hemolymph microbiota from texel, translocated from sylt_	antibiotic;aquatic;association;benthic zone;coast;crassostrea;deployment;field;fluid;haemolymph;host;marine;organic;sea;sea water;seasonal;summer;tetracycline antibiotic;treatment;wadden sea	aquatic;sea|soil;field|aquatic;marine
	XM2T	ERS756279	ERR921510	ERP010751_natural variation of pacific oyster hemolymph microbiota at two sites in the wadden sea (texel, netherlands, & sylt, germany) throughout the summer season 2012_pacific oyster hemolymph microbiota from texel_	antibiotic;aquatic;association;benthic zone;coast;crassostrea;deployment;field;fluid;haemolymph;host;marine;organic;sea;seasonal;summer;sylt;treatment;wadden sea	aquatic;sea|soil;field|aquatic;marine
	XM2T	ERS756958	ERR922005	ERP010751_natural variation of pacific oyster hemolymph microbiota at two sites in the wadden sea (texel, netherlands, & sylt, germany) throughout the summer season 2012_pacific oyster hemolymph microbiota from texel_	antibiotic;aquatic;association;benthic zone;coast;crassostrea;deployment;field;fluid;haemolymph;host;marine;organic;sea;seasonal;summer;sylt;treatment;wadden sea	aquatic;sea|soil;field|aquatic;marine
	XM2T	ERS756968	ERR922015	ERP010751_natural variation of pacific oyster hemolymph microbiota at two sites in the wadden sea (texel, netherlands, & sylt, germany) throughout the summer season 2012_pacific oyster hemolymph microbiota from texel_	antibiotic;aquatic;association;benthic zone;coast;crassostrea;deployment;field;fluid;haemolymph;host;marine;organic;sea;seasonal;summer;sylt;treatment;wadden sea	aquatic;sea|soil;field|aquatic;marine
	XM2T	ERS756696	ERR922302	ERP010751_natural variation of pacific oyster hemolymph microbiota at two sites in the wadden sea (texel, netherlands, & sylt, germany) throughout the summer season 2012_pacific oyster hemolymph microbiota from texel_	antibiotic;aquatic;association;benthic zone;coast;crassostrea;deployment;field;fluid;haemolymph;host;marine;organic;sea;sea water;seasonal;summer;sylt;tetracycline antibiotic;treatment;wadden sea	aquatic;sea|soil;field|aquatic;marine
	XM2T	ERS756549	ERR921647	ERP010751_natural variation of pacific oyster hemolymph microbiota at two sites in the wadden sea (texel, netherlands, & sylt, germany) throughout the summer season 2012_pacific oyster hemolymph microbiota from sylt, translocated from texel (nl)_	antibiotic;aquatic;association;benthic zone;coast;crassostrea;deployment;field;fluid;haemolymph;host;marine;organic;sea;sea water;seasonal;summer;tetracycline antibiotic;treatment;wadden sea	aquatic;sea|soil;field|aquatic;marine
	XM2T	ERS756943	ERR921990	ERP010751_natural variation of pacific oyster hemolymph microbiota at two sites in the wadden sea (texel, netherlands, & sylt, germany) throughout the summer season 2012_pacific oyster hemolymph microbiota from texel_	antibiotic;aquatic;association;benthic zone;coast;crassostrea;deployment;field;fluid;haemolymph;host;marine;organic;sea;sea water;seasonal;summer;sylt;tetracycline antibiotic;treatment;wadden sea	aquatic;sea|soil;field|aquatic;marine
	XM2T	SRS5301741	SRR10013562	SRP219107_effect of aquaculture on the structure of sediment bacterial communities_7 year shellfish aquaculture sample replicate 6 of site 4_	aquaculture;sediment;shellfish	aquatic;sediment
	XM2T	ERS756902	ERR921949	ERP010751_natural variation of pacific oyster hemolymph microbiota at two sites in the wadden sea (texel, netherlands, & sylt, germany) throughout the summer season 2012_pacific oyster hemolymph microbiota from texel, translocated from sylt_	antibiotic;aquatic;association;benthic zone;coast;crassostrea;deployment;field;fluid;haemolymph;host;marine;organic;sea;seasonal;summer;treatment;wadden sea	aquatic;sea|soil;field|aquatic;marine
	XM2T	ERS756963	ERR922010	ERP010751_natural variation of pacific oyster hemolymph microbiota at two sites in the wadden sea (texel, netherlands, & sylt, germany) throughout the summer season 2012_pacific oyster hemolymph microbiota from texel_	antibiotic;aquatic;association;benthic zone;coast;crassostrea;deployment;field;fluid;haemolymph;host;marine;organic;sea;seasonal;summer;sylt;treatment;wadden sea	aquatic;sea|soil;field|aquatic;marine
	XM2T	ERS756382	ERR921556	ERP010751_natural variation of pacific oyster hemolymph microbiota at two sites in the wadden sea (texel, netherlands, & sylt, germany) throughout the summer season 2012_pacific oyster hemolymph microbiota from texel, translocated from sylt_	antibiotic;aquatic;association;benthic zone;coast;crassostrea;deployment;field;fluid;haemolymph;host;marine;organic;sea;sea water;seasonal;summer;tetracycline antibiotic;treatment;wadden sea	aquatic;sea|soil;field|aquatic;marine
	XM2T	SRS4198459	SRR8382460	SRP174975_polysaccharide contributes to the enrichment of antibiotic resistance genes in mariculture_prawn+jellyfish+clam 1_	antibiotic;antibiotics (resistance);aquaculture;enrichment;mariculture;polysaccharide;prawn+jellyfish+clam
	XM2T	ERS756284	ERR921513	ERP010751_natural variation of pacific oyster hemolymph microbiota at two sites in the wadden sea (texel, netherlands, & sylt, germany) throughout the summer season 2012_pacific oyster hemolymph microbiota from texel, translocated from sylt_	antibiotic;aquatic;association;benthic zone;coast;crassostrea;deployment;field;fluid;haemolymph;host;marine;organic;sea;seasonal;summer;treatment;wadden sea	aquatic;sea|soil;field|aquatic;marine
	XM2T	ERS756289	ERR921515	ERP010751_natural variation of pacific oyster hemolymph microbiota at two sites in the wadden sea (texel, netherlands, & sylt, germany) throughout the summer season 2012_pacific oyster hemolymph microbiota from texel_	antibiotic;aquatic;association;benthic zone;coast;crassostrea;deployment;field;fluid;haemolymph;host;marine;organic;sea;seasonal;summer;sylt;treatment;wadden sea	aquatic;sea|soil;field|aquatic;marine
	XM2T	SRS4198458	SRR8382461	SRP174975_polysaccharide contributes to the enrichment of antibiotic resistance genes in mariculture_prawn+jellyfish+clam 2_	antibiotic;antibiotics (resistance);aquaculture;enrichment;mariculture;polysaccharide;prawn+jellyfish+clam
	XM2T	ERS756671	ERR922280	ERP010751_natural variation of pacific oyster hemolymph microbiota at two sites in the wadden sea (texel, netherlands, & sylt, germany) throughout the summer season 2012_pacific oyster hemolymph microbiota from texel_	antibiotic;aquatic;association;benthic zone;coast;crassostrea;deployment;field;fluid;haemolymph;host;marine;organic;sea;sea water;seasonal;summer;sylt;tetracycline antibiotic;treatment;wadden sea	aquatic;sea|soil;field|aquatic;marine
	XM2T	SRS4198460	SRR8382459	SRP174975_polysaccharide contributes to the enrichment of antibiotic resistance genes in mariculture_prawn 3_	antibiotic;antibiotics (resistance);aquaculture;enrichment;mariculture;polysaccharide;prawn
	XM2T	ERS756915	ERR921962	ERP010751_natural variation of pacific oyster hemolymph microbiota at two sites in the wadden sea (texel, netherlands, & sylt, germany) throughout the summer season 2012_pacific oyster hemolymph microbiota from texel, translocated from sylt_	antibiotic;aquatic;association;benthic zone;coast;crassostrea;deployment;field;fluid;haemolymph;host;marine;organic;sea;sea water;seasonal;summer;tetracycline antibiotic;treatment;wadden sea	aquatic;sea|soil;field|aquatic;marine
	XM2T	ERS756553	ERR921649	ERP010751_natural variation of pacific oyster hemolymph microbiota at two sites in the wadden sea (texel, netherlands, & sylt, germany) throughout the summer season 2012_pacific oyster hemolymph microbiota from sylt, translocated from texel (nl)_	antibiotic;aquatic;association;benthic zone;coast;crassostrea;deployment;field;fluid;haemolymph;host;marine;organic;sea;sea water;seasonal;summer;tetracycline antibiotic;treatment;wadden sea	aquatic;sea|soil;field|aquatic;marine
	XM2T	ERS756588	ERR922219	ERP010751_natural variation of pacific oyster hemolymph microbiota at two sites in the wadden sea (texel, netherlands, & sylt, germany) throughout the summer season 2012_pacific oyster hemolymph microbiota from texel_	antibiotic;aquatic;association;benthic zone;coast;crassostrea;deployment;field;fluid;haemolymph;host;marine;organic;sea;seasonal;summer;sylt;treatment;wadden sea	aquatic;sea|soil;field|aquatic;marine
	XM2T	ERS756709	ERR921698	ERP010751_natural variation of pacific oyster hemolymph microbiota at two sites in the wadden sea (texel, netherlands, & sylt, germany) throughout the summer season 2012_pacific oyster hemolymph microbiota from texel, translocated from sylt_	antibiotic;aquatic;association;benthic zone;coast;crassostrea;deployment;field;fluid;haemolymph;host;marine;organic;sea;sea water;seasonal;summer;tetracycline antibiotic;treatment;wadden sea	aquatic;sea|soil;field|aquatic;marine
	XM2T	ERS756683	ERR922291	ERP010751_natural variation of pacific oyster hemolymph microbiota at two sites in the wadden sea (texel, netherlands, & sylt, germany) throughout the summer season 2012_pacific oyster hemolymph microbiota from texel_	antibiotic;aquatic;association;benthic zone;coast;crassostrea;deployment;field;fluid;haemolymph;host;marine;organic;sea;sea water;seasonal;summer;sylt;tetracycline antibiotic;treatment;wadden sea	aquatic;sea|soil;field|aquatic;marine
	XM2T	ERS756350	ERR921541	ERP010751_natural variation of pacific oyster hemolymph microbiota at two sites in the wadden sea (texel, netherlands, & sylt, germany) throughout the summer season 2012_pacific oyster hemolymph microbiota from texel, translocated from sylt_	antibiotic;aquatic;association;benthic zone;coast;crassostrea;deployment;field;fluid;haemolymph;host;marine;organic;sea;seasonal;summer;treatment;wadden sea	aquatic;sea|soil;field|aquatic;marine
	XM2T	ERS756681	ERR922289	ERP010751_natural variation of pacific oyster hemolymph microbiota at two sites in the wadden sea (texel, netherlands, & sylt, germany) throughout the summer season 2012_pacific oyster hemolymph microbiota from texel, translocated from sylt_	antibiotic;aquatic;association;benthic zone;coast;crassostrea;deployment;field;fluid;haemolymph;host;marine;organic;sea;sea water;seasonal;summer;tetracycline antibiotic;treatment;wadden sea	aquatic;sea|soil;field|aquatic;marine
	XM2T	ERS756390	ERR921559	ERP010751_natural variation of pacific oyster hemolymph microbiota at two sites in the wadden sea (texel, netherlands, & sylt, germany) throughout the summer season 2012_pacific oyster hemolymph microbiota from texel_	antibiotic;aquatic;association;benthic zone;coast;crassostrea;deployment;field;fluid;haemolymph;host;marine;organic;sea;sea water;seasonal;summer;sylt;tetracycline antibiotic;treatment;wadden sea	aquatic;sea|soil;field|aquatic;marine
	XM2T	ERS756640	ERR922254	ERP010751_natural variation of pacific oyster hemolymph microbiota at two sites in the wadden sea (texel, netherlands, & sylt, germany) throughout the summer season 2012_pacific oyster hemolymph microbiota from texel, translocated from sylt_	antibiotic;aquatic;association;benthic zone;coast;crassostrea;deployment;field;fluid;haemolymph;host;marine;organic;sea;sea water;seasonal;summer;tetracycline antibiotic;treatment;wadden sea	aquatic;sea|soil;field|aquatic;marine
	XM2T	ERS756934	ERR921981	ERP010751_natural variation of pacific oyster hemolymph microbiota at two sites in the wadden sea (texel, netherlands, & sylt, germany) throughout the summer season 2012_pacific oyster hemolymph microbiota from texel, translocated from sylt_	antibiotic;aquatic;association;benthic zone;coast;crassostrea;deployment;field;fluid;haemolymph;host;marine;organic;sea;seasonal;summer;treatment;wadden sea	aquatic;sea|soil;field|aquatic;marine
	XM2T	ERS756865	ERR921912	ERP010751_natural variation of pacific oyster hemolymph microbiota at two sites in the wadden sea (texel, netherlands, & sylt, germany) throughout the summer season 2012_pacific oyster hemolymph microbiota from sylt, translocated from texel (nl)_	antibiotic;aquatic;association;benthic zone;coast;crassostrea;deployment;field;fluid;haemolymph;host;marine;organic;sea;sea water;seasonal;summer;tetracycline antibiotic;treatment;wadden sea	aquatic;sea|soil;field|aquatic;marine
	XM2T	ERS756939	ERR921986	ERP010751_natural variation of pacific oyster hemolymph microbiota at two sites in the wadden sea (texel, netherlands, & sylt, germany) throughout the summer season 2012_pacific oyster hemolymph microbiota from texel, translocated from sylt_	antibiotic;aquatic;association;benthic zone;coast;crassostrea;deployment;field;fluid;haemolymph;host;marine;organic;sea;seasonal;summer;treatment;wadden sea	aquatic;sea|soil;field|aquatic;marine
	XM2T	SRS5301746	SRR10013557	SRP219107_effect of aquaculture on the structure of sediment bacterial communities_7 year shellfish aquaculture sample replicate 2 of site 4_	aquaculture;sediment;shellfish	aquatic;sediment
	XM2T	SRS6060183	SRR10962976	SRP244703_analysis of the shrimp hepatopancreas and water microbiota in the rearing of l. vannamei_16s rrna of cultivation water, fts and ras. sample 7_	cultivation;hepatopancreas;prawn;raised;water	aquatic
	XM2T	SRS5301732	SRR10013571	SRP219107_effect of aquaculture on the structure of sediment bacterial communities_7 year shellfish aquaculture sample replicate 4 of site 4_	aquaculture;sediment;shellfish	aquatic;sediment
	XM2T	ERS756961	ERR922008	ERP010751_natural variation of pacific oyster hemolymph microbiota at two sites in the wadden sea (texel, netherlands, & sylt, germany) throughout the summer season 2012_pacific oyster hemolymph microbiota from texel_	antibiotic;aquatic;association;benthic zone;coast;crassostrea;deployment;field;fluid;haemolymph;host;marine;organic;sea;sea water;seasonal;summer;sylt;tetracycline antibiotic;treatment;wadden sea	aquatic;sea|soil;field|aquatic;marine
	XM2T	SRS6060209	SRR10962950	SRP244703_analysis of the shrimp hepatopancreas and water microbiota in the rearing of l. vannamei_16s rrna of cultivation water, fts and ras. sample 31_	cultivation;hepatopancreas;prawn;raised;water	aquatic
	XM2T	ERS756901	ERR921948	ERP010751_natural variation of pacific oyster hemolymph microbiota at two sites in the wadden sea (texel, netherlands, & sylt, germany) throughout the summer season 2012_pacific oyster hemolymph microbiota from texel, translocated from sylt_	antibiotic;aquatic;association;benthic zone;coast;crassostrea;deployment;field;fluid;haemolymph;host;marine;organic;sea;seasonal;summer;treatment;wadden sea	aquatic;sea|soil;field|aquatic;marine
	XM2T	SRS5959121	SRR10848958	SRP240172_microbial communities colonizing the biofilters of recirculating aquaculture systems (ras)_biofilter marine ras_	aquaculture;biofiltration;filtration;marine;recirculation	aquatic;marine
	XM2T	SRS1362387	SRR3296409	SRP072360_joo sand samples__	beach;joo;sand
	XM2T	SRS379695	SRR632451	SRP017571_little sippewissett marsh targeted locus (loci)_mims environmental/metagenome sample from marine metagenome_	marine;marsh;salt marsh;sippewissett salt marsh;water	aquatic;marine
	XM2T	SRS379688	SRR632444	SRP017571_little sippewissett marsh targeted locus (loci)_mims environmental/metagenome sample from marine metagenome_	marine;marsh;salt marsh;sippewissett salt marsh;water	aquatic;marine
	XM2T	SRS379730	SRR632486	SRP017571_little sippewissett marsh targeted locus (loci)_mims environmental/metagenome sample from marine metagenome_	marine;marsh;salt marsh;sippewissett salt marsh;water	aquatic;marine
	XM2T	SRS379748	SRR632504	SRP017571_little sippewissett marsh targeted locus (loci)_mims environmental/metagenome sample from marine metagenome_	marine;marsh;salt marsh;sippewissett salt marsh;water	aquatic;marine
	XM2T	SRS379709	SRR632465	SRP017571_little sippewissett marsh targeted locus (loci)_mims environmental/metagenome sample from marine metagenome_	marine;marsh;salt marsh;sippewissett salt marsh;water	aquatic;marine
	XM2T	SRS379680	SRR632436	SRP017571_little sippewissett marsh targeted locus (loci)_mims environmental/metagenome sample from marine metagenome_	marine;marsh;salt marsh;sippewissett salt marsh;water	aquatic;marine
	XM2T	SRS1587028	SRR3955295	SRP079955_marine metagenome metagenomic assembly__	marine	aquatic;marine
	XM2T	SRS379720	SRR632476	SRP017571_little sippewissett marsh targeted locus (loci)_mims environmental/metagenome sample from marine metagenome_	marine;marsh;salt marsh;sippewissett salt marsh;water	aquatic;marine
	XM2T	SRS379717	SRR632472	SRP017571_little sippewissett marsh targeted locus (loci)_mims environmental/metagenome sample from marine metagenome_	marine;marsh;salt marsh;sippewissett salt marsh;water	aquatic;marine
	XM2T	SRS379807	SRR632563	SRP017571_little sippewissett marsh targeted locus (loci)_mims environmental/metagenome sample from marine metagenome_	marine;marsh;salt marsh;sippewissett salt marsh;water	aquatic;marine
	XM2T	SRS4426241	SRR8651837	SRP187241_modular assembly of carbohydrate-degrading microbial communities in the ocean__	carbohydrate;degradation;ocean	aquatic;ocean
	XM2T	SRS379737	SRR632493	SRP017571_little sippewissett marsh targeted locus (loci)_mims environmental/metagenome sample from marine metagenome_	marine;marsh;salt marsh;sippewissett salt marsh;water	aquatic;marine
	XM2T	SRS4594912	SRR8862134	SRP191220_marine microbial communities from ellis fjord, antarctic ocean - #1056 metagenome_marine microbial communities from ellis fjord, antarctic ocean - #1056_	ellis;fjord;inlet;marine;ocean	aquatic;marine|aquatic;ocean
	XM2T	SRS172724	SRR100616	SRP005786_3 samples from strait of georgia uncultured phage metagenome_generic sample from marine metagenome_	marine;phage;virus	aquatic;marine
	XM2T	SRS379723	SRR632479	SRP017571_little sippewissett marsh targeted locus (loci)_mims environmental/metagenome sample from marine metagenome_	marine;marsh;salt marsh;sippewissett salt marsh;water	aquatic;marine
	XM2T	SRS379729	SRR632485	SRP017571_little sippewissett marsh targeted locus (loci)_mims environmental/metagenome sample from marine metagenome_	marine;marsh;salt marsh;sippewissett salt marsh;water	aquatic;marine
	XM2T	SRS379714	SRR632470	SRP017571_little sippewissett marsh targeted locus (loci)_mims environmental/metagenome sample from marine metagenome_	marine;marsh;salt marsh;sippewissett salt marsh;water	aquatic;marine
	XM2T	SRS3194556	SRR8818078	SRP114822_marine metagenomes metagenome__	marine	aquatic;marine
	XM2T	SRS3194556	SRR7034798	SRP114822_marine metagenomes metagenome__	marine	aquatic;marine
	XM2T	SRS379835	SRR632591	SRP017571_little sippewissett marsh targeted locus (loci)_mims environmental/metagenome sample from marine metagenome_	marine;marsh;salt marsh;sippewissett salt marsh;water	aquatic;marine
	XM2T	SRS379712	SRR632468	SRP017571_little sippewissett marsh targeted locus (loci)_mims environmental/metagenome sample from marine metagenome_	marine;marsh;salt marsh;sippewissett salt marsh;water	aquatic;marine
	XM2T	SRS379841	SRR632597	SRP017571_little sippewissett marsh targeted locus (loci)_mims environmental/metagenome sample from marine metagenome_	marine;marsh;salt marsh;sippewissett salt marsh;water	aquatic;marine
	XM2T	SRS4426169	SRR8651910	SRP187241_modular assembly of carbohydrate-degrading microbial communities in the ocean__	carbohydrate;degradation;ocean	aquatic;ocean
	XM2T	SRS379785	SRR632541	SRP017571_little sippewissett marsh targeted locus (loci)_mims environmental/metagenome sample from marine metagenome_	marine;marsh;salt marsh;sippewissett salt marsh;water	aquatic;marine
	XM2T	SRS4426139	SRR8651941	SRP187241_modular assembly of carbohydrate-degrading microbial communities in the ocean__	carbohydrate;degradation;ocean	aquatic;ocean
	XM2T	SRS379691	SRR632447	SRP017571_little sippewissett marsh targeted locus (loci)_mims environmental/metagenome sample from marine metagenome_	marine;marsh;salt marsh;sippewissett salt marsh;water	aquatic;marine
	XM2T	SRS379827	SRR632583	SRP017571_little sippewissett marsh targeted locus (loci)_mims environmental/metagenome sample from marine metagenome_	marine;marsh;salt marsh;sippewissett salt marsh;water	aquatic;marine
	XM2T	SRS379702	SRR632457	SRP017571_little sippewissett marsh targeted locus (loci)_mims environmental/metagenome sample from marine metagenome_	marine;marsh;salt marsh;sippewissett salt marsh;water	aquatic;marine
	XM2T	SRS4426294	SRR8651785	SRP187241_modular assembly of carbohydrate-degrading microbial communities in the ocean__	carbohydrate;degradation;ocean	aquatic;ocean
	XM2T	SRS4567325	SRR8832957	SRP190047_beaufort lagoon ecosystem long term ecological research (ble-lter) pcr amplicon sequences_bsl2012.219_2012-08-07_ble-lter_ka2_metagenome (< 3 m)_1 m_	beaufort;lagoon
	XM2T	SRS4426261	SRR8651817	SRP187241_modular assembly of carbohydrate-degrading microbial communities in the ocean__	carbohydrate;degradation;ocean	aquatic;ocean
	XM2T	SRS4426130	SRR8651948	SRP187241_modular assembly of carbohydrate-degrading microbial communities in the ocean__	carbohydrate;degradation;ocean	aquatic;ocean
	XM2T	ERS1238439	ERR1519997	ERP016392_beach sand microbiome from calvert island canada_calvert island beach sand_	beach;benthic zone;calvert;high;marine;sand;soil;tidal;zone	aquatic|soil
	XM2T	SRS4426185	SRR8651894	SRP187241_modular assembly of carbohydrate-degrading microbial communities in the ocean__	carbohydrate;degradation;ocean	aquatic;ocean
	XM2T	SRS2834303	SRR7600062	SRP114822_marine metagenomes metagenome__	marine	aquatic;marine
	XM2T	SRS2834303	SRR7033694	SRP114822_marine metagenomes metagenome__	marine	aquatic;marine
	XM2T	SRS4426286	SRR8651791	SRP187241_modular assembly of carbohydrate-degrading microbial communities in the ocean__	carbohydrate;degradation;ocean	aquatic;ocean
	XM2T	SRS4426186	SRR8651893	SRP187241_modular assembly of carbohydrate-degrading microbial communities in the ocean__	carbohydrate;degradation;ocean	aquatic;ocean
	XM2T	SRS6775353	SRR11929884	SRP266061_dongshan bay__	bay;dongshan
	XM2T	SRS2777227	SRR7033063	SRP114822_marine metagenomes metagenome__	marine	aquatic;marine
	XM2T	SRS2777227	SRR7596293	SRP114822_marine metagenomes metagenome__	marine	aquatic;marine
	XM2T	SRS2777227	SRR8819629	SRP114822_marine metagenomes metagenome__	marine	aquatic;marine
	XM2T	SRS4567260	SRR8833022	SRP190047_beaufort lagoon ecosystem long term ecological research (ble-lter) pcr amplicon sequences_bsl2012.226_2012-08-11_ble-lter_ja2_metagenome (> 3 m)_1 m_	beaufort;lagoon
	XM2T	ERS1702427	ERR1955021	ERP022835_effect of size fractionation and dna extraction on the diversity and composition of prokaryotic and eukaryotic plankton community_3-10 um size fraction, phenol extraction, replicate a, 16s_	phenol;plankton
	XM2T	SRS6775332	SRR11929904	SRP266061_dongshan bay__	bay;dongshan
	XM2T	SRS6775367	SRR11929870	SRP266061_dongshan bay__	bay;dongshan
	XM2T	SRS4426175	SRR8651905	SRP187241_modular assembly of carbohydrate-degrading microbial communities in the ocean__	carbohydrate;degradation;ocean	aquatic;ocean
	XM2T	SRS4426165	SRR8651914	SRP187241_modular assembly of carbohydrate-degrading microbial communities in the ocean__	carbohydrate;degradation;ocean	aquatic;ocean
	XM2T	SRS4000614	SRR8141047	SRP167341_temporal and spatial coastal microbial mat diversity__	beach;coast;mat;sand
	XM2T	SRS3194558	SRR8818074	SRP114822_marine metagenomes metagenome__	marine	aquatic;marine
	XM2T	SRS3194558	SRR7034796	SRP114822_marine metagenomes metagenome__	marine	aquatic;marine
	XM2T	SRS4567174	SRR8832786	SRP190047_beaufort lagoon ecosystem long term ecological research (ble-lter) pcr amplicon sequences_bsl2012.075_2012-06-29_ble-lter_ka4_metagenome (<3 m)_2 m_	beaufort;lagoon
	XM2T	SRS4426131	SRR8651947	SRP187241_modular assembly of carbohydrate-degrading microbial communities in the ocean__	carbohydrate;degradation;ocean	aquatic;ocean
	XM2T	ERS1702413	ERR1955007	ERP022835_effect of size fractionation and dna extraction on the diversity and composition of prokaryotic and eukaryotic plankton community_0.2-3 um size fraction, kit extraction, replicate b, 16s_	plankton
	XM2T	SRS3195312	SRR7598212	SRP114822_marine metagenomes metagenome__	marine	aquatic;marine
	XM2T	SRS3195312	SRR7036314	SRP114822_marine metagenomes metagenome__	marine	aquatic;marine
	XM2T	ERS1702425	ERR1955019	ERP022835_effect of size fractionation and dna extraction on the diversity and composition of prokaryotic and eukaryotic plankton community_3-10 um size fraction, kit extraction, replicate b, 16s_	plankton
	XM2T	ERS1702423	ERR1955017	ERP022835_effect of size fractionation and dna extraction on the diversity and composition of prokaryotic and eukaryotic plankton community_>0.45 um size fraction, phenol extraction, replicate c, 16s_	phenol;plankton
	XM2T	ERS1702419	ERR1955013	ERP022835_effect of size fractionation and dna extraction on the diversity and composition of prokaryotic and eukaryotic plankton community_>0.45 um size fraction, kit extraction, replicate b, 16s_	plankton
	XM2T	SRS4567233	SRR8833050	SRP190047_beaufort lagoon ecosystem long term ecological research (ble-lter) pcr amplicon sequences_bsl2012.139_2012-08-11_ble-lter_ja2_metagenome (> 3 m)_1 m_	beaufort;lagoon
	XM2T	SRS4426205	SRR8651875	SRP187241_modular assembly of carbohydrate-degrading microbial communities in the ocean__	carbohydrate;degradation;ocean	aquatic;ocean
	XM2T	SRS4426268	SRR8651811	SRP187241_modular assembly of carbohydrate-degrading microbial communities in the ocean__	carbohydrate;degradation;ocean	aquatic;ocean
	XM2T	SRS4426245	SRR8651834	SRP187241_modular assembly of carbohydrate-degrading microbial communities in the ocean__	carbohydrate;degradation;ocean	aquatic;ocean
	XM2T	SRS4426136	SRR8651943	SRP187241_modular assembly of carbohydrate-degrading microbial communities in the ocean__	carbohydrate;degradation;ocean	aquatic;ocean
	XM2T	SRS4426134	SRR8651945	SRP187241_modular assembly of carbohydrate-degrading microbial communities in the ocean__	carbohydrate;degradation;ocean	aquatic;ocean
	XM2T	SRS4426208	SRR8651871	SRP187241_modular assembly of carbohydrate-degrading microbial communities in the ocean__	carbohydrate;degradation;ocean	aquatic;ocean
	XM2T	SRS4426138	SRR8651940	SRP187241_modular assembly of carbohydrate-degrading microbial communities in the ocean__	carbohydrate;degradation;ocean	aquatic;ocean
	XM2T	SRS4426232	SRR8651847	SRP187241_modular assembly of carbohydrate-degrading microbial communities in the ocean__	carbohydrate;degradation;ocean	aquatic;ocean
	XM2T	SRS4426299	SRR8651779	SRP187241_modular assembly of carbohydrate-degrading microbial communities in the ocean__	carbohydrate;degradation;ocean	aquatic;ocean
	XM2T	SRS4426135	SRR8651944	SRP187241_modular assembly of carbohydrate-degrading microbial communities in the ocean__	carbohydrate;degradation;ocean	aquatic;ocean
	XM2T	SRS4426121	SRR8651958	SRP187241_modular assembly of carbohydrate-degrading microbial communities in the ocean__	carbohydrate;degradation;ocean	aquatic;ocean
	XM2T	SRS4426298	SRR8651781	SRP187241_modular assembly of carbohydrate-degrading microbial communities in the ocean__	carbohydrate;degradation;ocean	aquatic;ocean
	XM2T	SRS4426166	SRR8651913	SRP187241_modular assembly of carbohydrate-degrading microbial communities in the ocean__	carbohydrate;degradation;ocean	aquatic;ocean
	XM2T	SRS4426230	SRR8651848	SRP187241_modular assembly of carbohydrate-degrading microbial communities in the ocean__	carbohydrate;degradation;ocean	aquatic;ocean
	XM2T	SRS4426128	SRR8651951	SRP187241_modular assembly of carbohydrate-degrading microbial communities in the ocean__	carbohydrate;degradation;ocean	aquatic;ocean
	XM2T	SRS5363258	SRR10088092	SRP221076_coastal microbial communities under storm induced runoff_a1 6/13_	aerobic;coast;induction;run-off;storm
	XM2T	SRS4426281	SRR8651798	SRP187241_modular assembly of carbohydrate-degrading microbial communities in the ocean__	carbohydrate;degradation;ocean	aquatic;ocean
	XM2T	SRS4426259	SRR8651819	SRP187241_modular assembly of carbohydrate-degrading microbial communities in the ocean__	carbohydrate;degradation;ocean	aquatic;ocean
	XM2T	SRS4426164	SRR8651915	SRP187241_modular assembly of carbohydrate-degrading microbial communities in the ocean__	carbohydrate;degradation;ocean	aquatic;ocean
	XM2T	SRS4426234	SRR8651844	SRP187241_modular assembly of carbohydrate-degrading microbial communities in the ocean__	carbohydrate;degradation;ocean	aquatic;ocean
	XM2T	ERS3120512	ERR3137527	ERP113572_this study describes the microbial community abundance and composition of two drill cuttings piles from beneath two offshore oil and gas installations and the potential impact on natural attenuation_p160a-13_	attenuation;drill;gas;hydrocarbon;off-shore;oil
	XM2T	SRS4426255	SRR8651823	SRP187241_modular assembly of carbohydrate-degrading microbial communities in the ocean__	carbohydrate;degradation;ocean	aquatic;ocean
	XM2T	SRS4426123	SRR8651956	SRP187241_modular assembly of carbohydrate-degrading microbial communities in the ocean__	carbohydrate;degradation;ocean	aquatic;ocean
	XM2T	SRS4426300	SRR8651780	SRP187241_modular assembly of carbohydrate-degrading microbial communities in the ocean__	carbohydrate;degradation;ocean	aquatic;ocean
	XM2T	SRS4426113	SRR8651966	SRP187241_modular assembly of carbohydrate-degrading microbial communities in the ocean__	carbohydrate;degradation;ocean	aquatic;ocean
	XM2T	SRS4426280	SRR8651799	SRP187241_modular assembly of carbohydrate-degrading microbial communities in the ocean__	carbohydrate;degradation;ocean	aquatic;ocean
	XM2T	SRS4426250	SRR8651829	SRP187241_modular assembly of carbohydrate-degrading microbial communities in the ocean__	carbohydrate;degradation;ocean	aquatic;ocean
	XM2T	SRS2777439	SRR7600330	SRP114822_marine metagenomes metagenome__	marine	aquatic;marine
	XM2T	SRS2777439	SRR7033490	SRP114822_marine metagenomes metagenome__	marine	aquatic;marine
	XM2T	SRS2777397	SRR8819390	SRP114822_marine metagenomes metagenome__	marine	aquatic;marine
	XM2T	SRS4426306	SRR8651773	SRP187241_modular assembly of carbohydrate-degrading microbial communities in the ocean__	carbohydrate;degradation;ocean	aquatic;ocean
	XM2T	SRS4426117	SRR8651962	SRP187241_modular assembly of carbohydrate-degrading microbial communities in the ocean__	carbohydrate;degradation;ocean	aquatic;ocean
	XM2T	SRS4426256	SRR8651824	SRP187241_modular assembly of carbohydrate-degrading microbial communities in the ocean__	carbohydrate;degradation;ocean	aquatic;ocean
	XM2T	SRS4426150	SRR8651929	SRP187241_modular assembly of carbohydrate-degrading microbial communities in the ocean__	carbohydrate;degradation;ocean	aquatic;ocean
	XM2T	SRS4426260	SRR8651820	SRP187241_modular assembly of carbohydrate-degrading microbial communities in the ocean__	carbohydrate;degradation;ocean	aquatic;ocean
	XM2T	SRS2834455	SRR6471740	SRP114822_marine metagenomes metagenome__	marine	aquatic;marine
	XM2T	SRS2834455	SRR7594874	SRP114822_marine metagenomes metagenome__	marine	aquatic;marine
	XM2T	SRS2834455	SRR7032473	SRP114822_marine metagenomes metagenome__	marine	aquatic;marine
	XM2T	SRS4426239	SRR8651840	SRP187241_modular assembly of carbohydrate-degrading microbial communities in the ocean__	carbohydrate;degradation;ocean	aquatic;ocean
	XM2T	SRS4426187	SRR8651892	SRP187241_modular assembly of carbohydrate-degrading microbial communities in the ocean__	carbohydrate;degradation;ocean	aquatic;ocean
	XM2T	SRS4426229	SRR8651849	SRP187241_modular assembly of carbohydrate-degrading microbial communities in the ocean__	carbohydrate;degradation;ocean	aquatic;ocean
	XM2T	SRS4426132	SRR8651949	SRP187241_modular assembly of carbohydrate-degrading microbial communities in the ocean__	carbohydrate;degradation;ocean	aquatic;ocean
	XM2T	SRS4426129	SRR8651950	SRP187241_modular assembly of carbohydrate-degrading microbial communities in the ocean__	carbohydrate;degradation;ocean	aquatic;ocean
	XM2T	SRS4426251	SRR8651828	SRP187241_modular assembly of carbohydrate-degrading microbial communities in the ocean__	carbohydrate;degradation;ocean	aquatic;ocean
	XM2T	SRS1362394	SRR3296435	SRP072360_joo sand samples__	beach;joo;sand
	XM2T	SRS4426290	SRR8651789	SRP187241_modular assembly of carbohydrate-degrading microbial communities in the ocean__	carbohydrate;degradation;ocean	aquatic;ocean
	XM2T	SRS4426153	SRR8651926	SRP187241_modular assembly of carbohydrate-degrading microbial communities in the ocean__	carbohydrate;degradation;ocean	aquatic;ocean
	XM2T	SRS4426085	SRR8651994	SRP187241_modular assembly of carbohydrate-degrading microbial communities in the ocean__	carbohydrate;degradation;ocean	aquatic;ocean
	XM2T	SRS4426092	SRR8651986	SRP187241_modular assembly of carbohydrate-degrading microbial communities in the ocean__	carbohydrate;degradation;ocean	aquatic;ocean
	XM2T	SRS4426287	SRR8651792	SRP187241_modular assembly of carbohydrate-degrading microbial communities in the ocean__	carbohydrate;degradation;ocean	aquatic;ocean
	XM2T	ERS1238442	ERR1520000	ERP016392_beach sand microbiome from calvert island canada_calvert island beach sand_	beach;benthic zone;calvert;high;marine;sand;soil;tidal;zone	aquatic|soil
	XM2T	SRS4426111	SRR8651968	SRP187241_modular assembly of carbohydrate-degrading microbial communities in the ocean__	carbohydrate;degradation;ocean	aquatic;ocean
	XM2T	SRS4426081	SRR8651999	SRP187241_modular assembly of carbohydrate-degrading microbial communities in the ocean__	carbohydrate;degradation;ocean	aquatic;ocean
	XM2T	SRS4426174	SRR8651904	SRP187241_modular assembly of carbohydrate-degrading microbial communities in the ocean__	carbohydrate;degradation;ocean	aquatic;ocean
	XM2T	SRS4426140	SRR8651939	SRP187241_modular assembly of carbohydrate-degrading microbial communities in the ocean__	carbohydrate;degradation;ocean	aquatic;ocean
	XM2T	SRS4426147	SRR8651931	SRP187241_modular assembly of carbohydrate-degrading microbial communities in the ocean__	carbohydrate;degradation;ocean	aquatic;ocean
	XM2T	SRS4426116	SRR8651964	SRP187241_modular assembly of carbohydrate-degrading microbial communities in the ocean__	carbohydrate;degradation;ocean	aquatic;ocean
	XM2T	SRS4426125	SRR8651954	SRP187241_modular assembly of carbohydrate-degrading microbial communities in the ocean__	carbohydrate;degradation;ocean	aquatic;ocean
	XM2T	SRS4426206	SRR8651873	SRP187241_modular assembly of carbohydrate-degrading microbial communities in the ocean__	carbohydrate;degradation;ocean	aquatic;ocean
	XM2T	SRS4426226	SRR8651853	SRP187241_modular assembly of carbohydrate-degrading microbial communities in the ocean__	carbohydrate;degradation;ocean	aquatic;ocean
	XM2T	SRS4426252	SRR8651827	SRP187241_modular assembly of carbohydrate-degrading microbial communities in the ocean__	carbohydrate;degradation;ocean	aquatic;ocean
	XM2T	SRS4426254	SRR8651825	SRP187241_modular assembly of carbohydrate-degrading microbial communities in the ocean__	carbohydrate;degradation;ocean	aquatic;ocean
	XM2T	SRS4426278	SRR8651801	SRP187241_modular assembly of carbohydrate-degrading microbial communities in the ocean__	carbohydrate;degradation;ocean	aquatic;ocean
	XM2T	SRS4426210	SRR8651869	SRP187241_modular assembly of carbohydrate-degrading microbial communities in the ocean__	carbohydrate;degradation;ocean	aquatic;ocean
	XM2T	SRS4426233	SRR8651846	SRP187241_modular assembly of carbohydrate-degrading microbial communities in the ocean__	carbohydrate;degradation;ocean	aquatic;ocean
	XM2T	SRS4426209	SRR8651870	SRP187241_modular assembly of carbohydrate-degrading microbial communities in the ocean__	carbohydrate;degradation;ocean	aquatic;ocean
	XM2T	SRS4426099	SRR8651981	SRP187241_modular assembly of carbohydrate-degrading microbial communities in the ocean__	carbohydrate;degradation;ocean	aquatic;ocean
	XM2T	SRS4426122	SRR8651957	SRP187241_modular assembly of carbohydrate-degrading microbial communities in the ocean__	carbohydrate;degradation;ocean	aquatic;ocean
	XM2T	SRS4426218	SRR8651861	SRP187241_modular assembly of carbohydrate-degrading microbial communities in the ocean__	carbohydrate;degradation;ocean	aquatic;ocean
	XM2T	SRS4426172	SRR8651907	SRP187241_modular assembly of carbohydrate-degrading microbial communities in the ocean__	carbohydrate;degradation;ocean	aquatic;ocean
	XM2T	SRS2406929	SRR5896214	SRP114834_marine metagenome raw sequence reads__	marine;raw	aquatic;marine
	XM2T	SRS2543616	SRR6079913	SRP118956_marine raw sequence reads__	marine;raw	aquatic;marine
	XM2T	SRS308474	SRR473084	SRP012136_delaware mo winter (dec 10) metatranscriptome project_generic sample from marine metagenome_	marine;winter	aquatic;marine
	XM2T	SRS4426238	SRR8651841	SRP187241_modular assembly of carbohydrate-degrading microbial communities in the ocean__	carbohydrate;degradation;ocean	aquatic;ocean
	XM2T	ERS1471312	ERR1753715	ERP020507_the role of macrobiota in structuring microbial communities along rocky shores_intertidal microbes 16s for 2009 and 2040_	biofilm;intertidal zone;marine;mat;rock;shore;slip;zone	aquatic|soil
	XM2T	ERS1471307	ERR1753710	ERP020507_the role of macrobiota in structuring microbial communities along rocky shores_intertidal microbes 16s for 2009 and 2036_	biofilm;intertidal zone;marine;mat;rock;shore;slip;zone	aquatic|soil
	XM2T	ERS1471308	ERR1753711	ERP020507_the role of macrobiota in structuring microbial communities along rocky shores_intertidal microbes 16s for 2009 and 2037_	biofilm;intertidal zone;marine;mat;rock;shore;slip;zone	aquatic|soil
	XM2T	SRS1434315	SRR3499958	SRP075254_marine metagenome raw sequence reads_ce1_102biofilm_fucus_	benthic zone;biofilm;fucus;marine;mesocosm;outdoor;raw;sea	aquatic;sea|aquatic;marine
	XM2T	ERS1471301	ERR1753704	ERP020507_the role of macrobiota in structuring microbial communities along rocky shores_intertidal microbes 16s for 2009 and 2030_	biofilm;intertidal zone;marine;mat;rock;shore;slip;zone	aquatic|soil
	XM2T	ERS1471304	ERR1753707	ERP020507_the role of macrobiota in structuring microbial communities along rocky shores_intertidal microbes 16s for 2009 and 2033_	biofilm;intertidal zone;marine;mat;rock;shore;slip;zone	aquatic|soil
	XM2T	SRS1434311	SRR3499954	SRP075254_marine metagenome raw sequence reads_ce1_098biofilm_fucus_	benthic zone;biofilm;fucus;marine;mesocosm;outdoor;raw;sea	aquatic;sea|aquatic;marine
	XM2T	ERS1238542	ERR1520210	ERP016395_brazelton lostcity chimney biofilm_brazelton_lostcity_chimney_biofilm_	benthic zone;biofilm;chimney;crack;hydrothermal;hydrothermal vent;marine;mat;spring;vent	aquatic;sea|aquatic;marine|aquatic;river
	XM2T	SRS1577539	SRR3938883	SRP079173_biological impacts of ocean acidification_in2_130biofilm_ps_	acid;biofilm;indoor;ocean	aquatic;ocean
	XM2T	ERS1238529	ERR1520197	ERP016395_brazelton lostcity chimney biofilm_brazelton_lostcity_chimney_biofilm_	benthic zone;biofilm;carbonate;chimney;fissure;hydrothermal;hydrothermal vent;marine;mat;spring	aquatic;sea|aquatic;marine|aquatic;river
	XM2T	ERS1471313	ERR1753716	ERP020507_the role of macrobiota in structuring microbial communities along rocky shores_intertidal microbes 16s for 2009 and 2041_	biofilm;intertidal zone;marine;mat;rock;shore;slip;zone	aquatic|soil
	XM2T	SRS1434319	SRR3499962	SRP075254_marine metagenome raw sequence reads_ce1_106biofilm_fucus_	benthic zone;biofilm;fucus;marine;mesocosm;outdoor;raw;sea	aquatic;sea|aquatic;marine
	XM2T	SRS1434717	SRR3499995	SRP075254_marine metagenome raw sequence reads_ce2_015biofilm_fucus_	benthic zone;biofilm;fucus;marine;mesocosm;outdoor;raw;sea	aquatic;sea|aquatic;marine
	XM2T	ERS1471302	ERR1753705	ERP020507_the role of macrobiota in structuring microbial communities along rocky shores_intertidal microbes 16s for 2009 and 2031_	biofilm;intertidal zone;marine;mat;rock;shore;slip;zone	aquatic|soil
	XM2T	SRS1434741	SRR3500028	SRP075254_marine metagenome raw sequence reads_ce2_048biofilm_fucus_	benthic zone;biofilm;fucus;marine;mesocosm;outdoor;raw;sea	aquatic;sea|aquatic;marine
	XM2T	SRS1434320	SRR3499963	SRP075254_marine metagenome raw sequence reads_ce1_107biofilm_fucus_	benthic zone;biofilm;fucus;marine;mesocosm;outdoor;raw;sea	aquatic;sea|aquatic;marine
	XM2T	ERS1238546	ERR1520214	ERP016395_brazelton lostcity chimney biofilm_brazelton_lostcity_chimney_biofilm_	benthic zone;biofilm;carbonate;chimney;dark;hydrothermal;hydrothermal vent;marine;mat;spring	aquatic;sea|aquatic;marine|aquatic;river
	XM2T	SRS1434739	SRR3500027	SRP075254_marine metagenome raw sequence reads_ce2_047biofilm_fucus_	benthic zone;biofilm;fucus;marine;mesocosm;outdoor;raw;sea	aquatic;sea|aquatic;marine
	XM2T	ERS1471310	ERR1753713	ERP020507_the role of macrobiota in structuring microbial communities along rocky shores_intertidal microbes 16s for 2009 and 2039_	biofilm;intertidal zone;marine;mat;rock;shore;slip;zone	aquatic|soil
	XM2T	ERS1471309	ERR1753712	ERP020507_the role of macrobiota in structuring microbial communities along rocky shores_intertidal microbes 16s for 2009 and 2038_	biofilm;intertidal zone;marine;mat;rock;shore;slip;zone	aquatic|soil
	XM2T	ERS1471306	ERR1753709	ERP020507_the role of macrobiota in structuring microbial communities along rocky shores_intertidal microbes 16s for 2009 and 2035_	biofilm;intertidal zone;marine;mat;rock;shore;slip;zone	aquatic|soil
	XM2T	ERS3588681	ERR3445558	ERP116406_temporal succession of early marine biofilms_7a_spring_	biofilm;marine;mat;spring	aquatic;marine|aquatic;river
	XM2T	ERS1238487	ERR1520155	ERP016395_brazelton lostcity chimney biofilm_brazelton_lostcity_chimney_biofilm_	benthic zone;biofilm;chimney;hydrothermal;hydrothermal vent;interior;lithified;marine;mat;mottled;saddle;spring;surface	aquatic;sea|aquatic;marine|aquatic;river
	XM2T	SRS1434740	SRR3500026	SRP075254_marine metagenome raw sequence reads_ce2_046biofilm_fucus_	benthic zone;biofilm;fucus;marine;mesocosm;outdoor;raw;sea	aquatic;sea|aquatic;marine
	XM2T	ERS1471303	ERR1753706	ERP020507_the role of macrobiota in structuring microbial communities along rocky shores_intertidal microbes 16s for 2009 and 2032_	biofilm;intertidal zone;marine;mat;rock;shore;slip;zone	aquatic|soil
	XM2T	SRS6620612	SRR11747445	SRP261007_community assembly drivers shift from bottom-up to top-down in a maturing in situ marine biofilm model metagenome__	biofilm;bottom;bottom-up;marine;maturation;top-down	aquatic;marine
	XM2T	SRS5216840	SRR9903908	SRP217444_plastisphere microbial community composition on marine plastic debris_8_an4_	debris;marine;plastic;plastisphere	aquatic;marine
	XM2T	SRS1434356	SRR3500052	SRP075254_marine metagenome raw sequence reads_ce2_074biofilm_fucus_	benthic zone;biofilm;fucus;marine;mesocosm;outdoor;raw;sea	aquatic;sea|aquatic;marine
	XM2T	ERS1238530	ERR1520198	ERP016395_brazelton lostcity chimney biofilm_brazelton_lostcity_chimney_biofilm_	benthic zone;biofilm;chimney;hydrothermal;hydrothermal vent;marine;mat;spring;talus	aquatic;sea|aquatic;marine|aquatic;river
	XM2T	ERS1471291	ERR1753694	ERP020507_the role of macrobiota in structuring microbial communities along rocky shores_intertidal microbes 16s for 2009 and 2020_	biofilm;brushed;intertidal zone;marine;mat;rock;shore;zone	aquatic|soil
	XM2T	ERS4811776	ERR4331889	ERP122830_biofilm community responses to ocean acidification at a volcanic co2 seep_r8d10_16s_rrna_	acid;biofilm;ocean;seep;volcano	aquatic;ocean
	XM2T	ERS1238488	ERR1520156	ERP016395_brazelton lostcity chimney biofilm_brazelton_lostcity_chimney_biofilm_	activity;benthic zone;biofilm;chimney;hydrothermal;hydrothermal vent;marine;mat;poseidon;spring	aquatic;sea|aquatic;marine|aquatic;river
	XM2T	SRS1434407	SRR3500104	SRP075254_marine metagenome raw sequence reads_ce3_023biofilm_fucus_	benthic zone;biofilm;fucus;marine;mesocosm;outdoor;raw;sea	aquatic;sea|aquatic;marine
	XM2T	SRS1434728	SRR3500004	SRP075254_marine metagenome raw sequence reads_ce2_024biofilm_fucus_	benthic zone;biofilm;fucus;marine;mesocosm;outdoor;raw;sea	aquatic;sea|aquatic;marine
	XM2T	ERS1238483	ERR1520151	ERP016395_brazelton lostcity chimney biofilm_brazelton_lostcity_chimney_biofilm_	benthic zone;biofilm;chimney;dark;exterior;face;fossil;hydrothermal;hydrothermal vent;interior;lithified;marine;mat;poseidon;spring	aquatic;sea|aquatic;marine|aquatic;river
	XM2T	SRS1624860	SRR4039625	SRP082295_baltic sea plastic biofilms and reference communities, raw sequence reads__	baltic;biofilm;plastic;raw;sea	aquatic;sea
	XM2T	SRS1434733	SRR3500020	SRP075254_marine metagenome raw sequence reads_ce2_040biofilm_fucus_	benthic zone;biofilm;fucus;marine;mesocosm;outdoor;raw;sea	aquatic;sea|aquatic;marine
	XM2T	SRS1624868	SRR4039647	SRP082295_baltic sea plastic biofilms and reference communities, raw sequence reads__	baltic;biofilm;plastic;raw;sea	aquatic;sea
	XM2T	ERS1471326	ERR1753729	ERP020507_the role of macrobiota in structuring microbial communities along rocky shores_intertidal microbes 16s for 2009 and 2053_	biofilm;brushed;intertidal zone;marine;mat;rock;shore;zone	aquatic|soil
	XM2T	SRS3060413	SRR6869390	SRP135972_marine biofilm metagenome_marine natural biofilm_	biofilm;marine	aquatic;marine
	XM2T	SRS1434401	SRR3500099	SRP075254_marine metagenome raw sequence reads_ce3_018biofilm_fucus_	benthic zone;biofilm;fucus;marine;mesocosm;outdoor;raw;sea	aquatic;sea|aquatic;marine
	XM2T	SRS1434408	SRR3500105	SRP075254_marine metagenome raw sequence reads_ce3_024biofilm_fucus_	benthic zone;biofilm;fucus;marine;mesocosm;outdoor;raw;sea	aquatic;sea|aquatic;marine
	XM2T	SRS1577632	SRR3938972	SRP079173_biological impacts of ocean acidification_in2_219biofilm_ps_	acid;biofilm;indoor;ocean	aquatic;ocean
	XM2T	SRS1434736	SRR3500024	SRP075254_marine metagenome raw sequence reads_ce2_044biofilm_fucus_	benthic zone;biofilm;fucus;marine;mesocosm;outdoor;raw;sea	aquatic;sea|aquatic;marine
	XM2T	SRS4300074	SRR8497106	SRP182702_metagenomes of marine biofilm after the treatments of quorum sensing signals_metagenome or environmental sample from metagenome of marine biofilm after the treatments of quorum sensing signals_	biofilm;marine;sensing;treatment	aquatic;marine
	XM2T	ERS1471318	ERR1753721	ERP020507_the role of macrobiota in structuring microbial communities along rocky shores_intertidal microbes 16s for 2009 and 2046_	biofilm;brushed;intertidal zone;marine;mat;rock;shore;zone	aquatic|soil
	XM2T	SRS1577590	SRR3938931	SRP079173_biological impacts of ocean acidification_in2_178biofilm_ps_	acid;biofilm;indoor;ocean	aquatic;ocean
	XM2T	SRS6620648	SRR11747409	SRP261007_community assembly drivers shift from bottom-up to top-down in a maturing in situ marine biofilm model metagenome__	biofilm;bottom;bottom-up;marine;maturation;top-down	aquatic;marine
	XM2T	SRS1434380	SRR3500076	SRP075254_marine metagenome raw sequence reads_ce2_110biofilm_fucus_	benthic zone;biofilm;fucus;marine;mesocosm;outdoor;raw;sea	aquatic;sea|aquatic;marine
	XM2T	SRS6620375	SRR11747348	SRP261007_community assembly drivers shift from bottom-up to top-down in a maturing in situ marine biofilm model metagenome__	biofilm;bottom;bottom-up;marine;maturation;top-down	aquatic;marine
	XM2T	ERS1471321	ERR1753724	ERP020507_the role of macrobiota in structuring microbial communities along rocky shores_intertidal microbes 16s for 2009 and 2049_	biofilm;brushed;intertidal zone;marine;mat;rock;shore;zone	aquatic|soil
	XM2T	SRS7882202	SRR13253285	SRP297926_mediterranean sea plastisphere and mussels microbiome__	bivalve;plastisphere;sea	aquatic;sea
	XM2T	SRS5985762	SRR10879092	SRP241774_ocean acidification will alter the community composition of plastic-associated biofilm-forming bacterial communities__	acid;association;biofilm;ocean;plastic;plastic-associated	aquatic;ocean
	XM2T	SRS6620505	SRR11747552	SRP261007_community assembly drivers shift from bottom-up to top-down in a maturing in situ marine biofilm model metagenome__	biofilm;bottom;bottom-up;marine;maturation;top-down	aquatic;marine
	XM2T	SRS6620471	SRR11747586	SRP261007_community assembly drivers shift from bottom-up to top-down in a maturing in situ marine biofilm model metagenome__	biofilm;bottom;bottom-up;marine;maturation;top-down	aquatic;marine
	XM2T	ERS3588671	ERR3445550	ERP116406_temporal succession of early marine biofilms_30_spring_	biofilm;marine;mat;sea water;spring	aquatic;marine|aquatic;sea|aquatic;river
	XM2T	ERS1238486	ERR1520154	ERP016395_brazelton lostcity chimney biofilm_brazelton_lostcity_chimney_biofilm_	benthic zone;biofilm;chimney;extinction;hydrothermal;hydrothermal vent;marine;mat;spring;talus	aquatic;sea|aquatic;marine|aquatic;river
	XM2T	SRS4300074	SRR8497108	SRP182702_metagenomes of marine biofilm after the treatments of quorum sensing signals_metagenome or environmental sample from metagenome of marine biofilm after the treatments of quorum sensing signals_	biofilm;marine;sensing;treatment	aquatic;marine
	XM2T	SRS6620507	SRR11747550	SRP261007_community assembly drivers shift from bottom-up to top-down in a maturing in situ marine biofilm model metagenome__	biofilm;bottom;bottom-up;marine;maturation;top-down	aquatic;marine
	XM2T	ERS1471305	ERR1753708	ERP020507_the role of macrobiota in structuring microbial communities along rocky shores_intertidal microbes 16s for 2009 and 2034_	biofilm;intertidal zone;marine;mat;rock;shore;slip;zone	aquatic|soil
	XM2T	ERS1238527	ERR1520195	ERP016395_brazelton lostcity chimney biofilm_brazelton_lostcity_chimney_biofilm_	benthic zone;biofilm;carbonate;chimney;fissure;hydrothermal;hydrothermal vent;marine;mat;spring	aquatic;sea|aquatic;marine|aquatic;river
	XM2T	ERS3588712	ERR3445555	ERP116406_temporal succession of early marine biofilms_4b_winter_	biofilm;marine;mat;winter	aquatic;marine
	XM2T	SRS3060413	SRR6869395	SRP135972_marine biofilm metagenome_marine natural biofilm_	biofilm;marine	aquatic;marine
	XM2T	ERS1238528	ERR1520196	ERP016395_brazelton lostcity chimney biofilm_brazelton_lostcity_chimney_biofilm_	benthic zone;biofilm;chimney;extinction;hydrothermal;hydrothermal vent;marine;mat;spring	aquatic;sea|aquatic;marine|aquatic;river
	XM2T	ERS1471325	ERR1753728	ERP020507_the role of macrobiota in structuring microbial communities along rocky shores_intertidal microbes 16s for 2009 and 2052_	biofilm;brushed;intertidal zone;marine;mat;rock;shore;zone	aquatic|soil
	XM2T	SRS6997144	SRR12211123	SRP271615_bacterial biofilms colonizing plastics and microplastics in estuarine waters, with an emphasis on vibrio spp. and their antibacterial resistance__	antibiotic;antibiotics (resistance);biofilm;estuary;microplastics;plastics;water	aquatic;estuary
	XM2T	SRS4525137	SRR8771439	SRP189191_bacterial communities of microbial mats in marine lagoons of the white sea__	lagoon;marine;mat	aquatic;marine
	XM2T	SRS6997143	SRR12211124	SRP271615_bacterial biofilms colonizing plastics and microplastics in estuarine waters, with an emphasis on vibrio spp. and their antibacterial resistance__	antibiotic;antibiotics (resistance);biofilm;estuary;microplastics;plastics;water	aquatic;estuary
	XM2T	ERS1238485	ERR1520153	ERP016395_brazelton lostcity chimney biofilm_brazelton_lostcity_chimney_biofilm_	benthic zone;biofilm;chimney;extinction;hydrothermal;hydrothermal vent;marine;mat;spring;talus	aquatic;sea|aquatic;marine|aquatic;river
	XM2T	SRS5079346	SRR9661618	SRP213922_microbial succession on bioplastic and plastic at the sediment-water interface_environmental 16s reads from seawater and biofilms on pha, pet, and ceramic at the sediment-water interface_	biofilm;bioplastic;ceramic;pet;pha;plastic;sea water;sediment;water	aquatic;sea|aquatic;sediment
	XM2T	SRS2378483	SRR5860904	SRP113428_composition and genetic diversity of microbial communities in subtropical coastal wetland sediments__	coast;sediment;sub-tropical;wetland	aquatic;sediment
	XM2T	SRS5847830	SRR10723900	SRP237991_linking bacterial community shifts to background nutrients and pulse nutrient addition in surface sediments and macrofauna burrows_16s_surface_	burrow;macrofauna;nutrition;sediment;surface	aquatic;sediment
	XM2T	SRS4371242	SRR8581480	SRP185983_bacterial dimethylsulfoniopropionate production in marine sediments_enr_metagenome_02_	dmsp;marine;production;sediment	aquatic;marine|aquatic;sediment
	XM2T	SRS2378488	SRR5860897	SRP113428_composition and genetic diversity of microbial communities in subtropical coastal wetland sediments__	coast;sediment;sub-tropical;wetland	aquatic;sediment
	XM2T	ERS1238572	ERR1520240	ERP016395_brazelton lostcity chimney biofilm_brazelton_lostcity_chimney_biofilm_	alkaline;benthic zone;biofilm;chimney;gor;limestone;marine;mat;rock;sedimentary rock;travertine	aquatic|soil
	XM2T	SRS5847736	SRR10723994	SRP237991_linking bacterial community shifts to background nutrients and pulse nutrient addition in surface sediments and macrofauna burrows_16s_surface_	burrow;macrofauna;nutrition;sediment;surface	aquatic;sediment
	XM2T	ERS2179643	ERR2283065	ERP106333_miniseq 16s rrna sequencing_salt marsh sediments_	marsh;miniseq;saline wetland;salt;salt marsh;sediment	aquatic;sediment
	XM2T	ERS1238571	ERR1520239	ERP016395_brazelton lostcity chimney biofilm_brazelton_lostcity_chimney_biofilm_	alkaline;benthic zone;biofilm;chimney;gor;limestone;marine;mat;rock;sedimentary rock;travertine	aquatic|soil
	XM2T	SRS2378482	SRR5860902	SRP113428_composition and genetic diversity of microbial communities in subtropical coastal wetland sediments__	coast;sediment;sub-tropical;wetland	aquatic;sediment
	XM2T	SRS4371234	SRR8581488	SRP185983_bacterial dimethylsulfoniopropionate production in marine sediments_enr_metagenome_03_	dmsp;marine;production;sediment	aquatic;marine|aquatic;sediment
	XM2T	SRS6437165	SRR11492609	SRP255512_metagenomes, assemblies and 16s rrna amplicon sequences from 3 different hydrodynamic sites in port phillip bay permeable sediment_c 6-8_	bay;permeation;phillip;sediment	aquatic;sediment
	XM2T	SRS6227063	SRR11195984	SRP250987_middle park beach, port phillip bay permeable sediment metagenomes and 16s rrna amplicon sequences_subtidal shallow c_	bay;beach;neritic zone;permeation;phillip;sediment;shallow	aquatic;sediment
	XM2T	SRS4371241	SRR8581481	SRP185983_bacterial dimethylsulfoniopropionate production in marine sediments_enr_metagenome_01_	dmsp;marine;production;sediment	aquatic;marine|aquatic;sediment
	XM2T	SRS6437161	SRR11492613	SRP255512_metagenomes, assemblies and 16s rrna amplicon sequences from 3 different hydrodynamic sites in port phillip bay permeable sediment_b 0-2_	bay;permeation;phillip;sediment	aquatic;sediment
	XM2T	SRS5847829	SRR10723902	SRP237991_linking bacterial community shifts to background nutrients and pulse nutrient addition in surface sediments and macrofauna burrows_16s_surface_	burrow;macrofauna;nutrition;sediment;surface	aquatic;sediment
	XM2T	SRS6227066	SRR11195981	SRP250987_middle park beach, port phillip bay permeable sediment metagenomes and 16s rrna amplicon sequences_intertidal shallow c_	bay;beach;intertidal zone;permeation;phillip;sediment;shallow;shore	aquatic;sediment
	XM2T	SRS2378560	SRR5860826	SRP113428_composition and genetic diversity of microbial communities in subtropical coastal wetland sediments__	coast;sediment;sub-tropical;wetland	aquatic;sediment
	XM2T	ERS2179650	ERR2283072	ERP106333_miniseq 16s rrna sequencing_salt marsh sediments_	marsh;miniseq;saline wetland;salt;salt marsh;sediment	aquatic;sediment
	XM2T	SRS5847763	SRR10723967	SRP237991_linking bacterial community shifts to background nutrients and pulse nutrient addition in surface sediments and macrofauna burrows_16s_burrows_	burrow;macrofauna;nutrition;sediment;surface	aquatic;sediment
	XM2T	SRS6227067	SRR11195980	SRP250987_middle park beach, port phillip bay permeable sediment metagenomes and 16s rrna amplicon sequences_intertidal intermediate c_	bay;beach;intertidal zone;permeation;phillip;sediment;shore	aquatic;sediment
	XM2T	SRS4567337	SRR8832947	SRP190047_beaufort lagoon ecosystem long term ecological research (ble-lter) pcr amplicon sequences_bsl2011.024_2011-08-11_ble-lter_ta2_sediment_03 cm_	beaufort;lagoon;sediment	aquatic;sediment
	XM2T	SRS2378481	SRR5860905	SRP113428_composition and genetic diversity of microbial communities in subtropical coastal wetland sediments__	coast;sediment;sub-tropical;wetland	aquatic;sediment
	XM2T	SRS5847827	SRR10723904	SRP237991_linking bacterial community shifts to background nutrients and pulse nutrient addition in surface sediments and macrofauna burrows_16s_surface_	burrow;macrofauna;nutrition;sediment;surface	aquatic;sediment
	XM2T	SRS2378559	SRR5860827	SRP113428_composition and genetic diversity of microbial communities in subtropical coastal wetland sediments__	coast;sediment;sub-tropical;wetland	aquatic;sediment
	XM2T	SRS2378487	SRR5860898	SRP113428_composition and genetic diversity of microbial communities in subtropical coastal wetland sediments__	coast;sediment;sub-tropical;wetland	aquatic;sediment
	XM2T	SRS2378489	SRR5860896	SRP113428_composition and genetic diversity of microbial communities in subtropical coastal wetland sediments__	coast;sediment;sub-tropical;wetland	aquatic;sediment
	XM2T	SRS2378484	SRR5860903	SRP113428_composition and genetic diversity of microbial communities in subtropical coastal wetland sediments__	coast;sediment;sub-tropical;wetland	aquatic;sediment
	XM2T	SRS5847815	SRR10723913	SRP237991_linking bacterial community shifts to background nutrients and pulse nutrient addition in surface sediments and macrofauna burrows_16s_surface_	burrow;macrofauna;nutrition;sediment;surface	aquatic;sediment
	XM2T	SRS2378490	SRR5860899	SRP113428_composition and genetic diversity of microbial communities in subtropical coastal wetland sediments__	coast;sediment;sub-tropical;wetland	aquatic;sediment
	XM2T	ERS1885469	ERR2223572	ERP024354_sediment slurry incubations with and without nereis diversicolor mucus were used to assess how invertebrate mucopolysaccharides affect the structure of the total bacterial and archaeal sediment community._s1_t1_r1_	diversicolor;incubation;invertebrate;mucosa;sediment;slurry;treatment	aquatic;sediment
	XM2T	SRS6440317	SRR11495857	SRP255512_metagenomes, assemblies and 16s rrna amplicon sequences from 3 different hydrodynamic sites in port phillip bay permeable sediment_bi-3_	bay;permeation;phillip;sediment	aquatic;sediment
	XM2T	ERS1885475	ERR2223578	ERP024354_sediment slurry incubations with and without nereis diversicolor mucus were used to assess how invertebrate mucopolysaccharides affect the structure of the total bacterial and archaeal sediment community._s2_t1_r1_	diversicolor;incubation;invertebrate;mucosa;sediment;slurry;treatment	aquatic;sediment
	XM2T	ERS2179642	ERR2283064	ERP106333_miniseq 16s rrna sequencing_salt marsh sediments_	marsh;miniseq;saline wetland;salt;salt marsh;sediment	aquatic;sediment
	XM2T	SRS4567216	SRR8832741	SRP190047_beaufort lagoon ecosystem long term ecological research (ble-lter) pcr amplicon sequences_bsl2012.056_2012-06-26_ble-lter_bpdl_metagenome (>3 m)_2 m_	beaufort;bpdl;lagoon
	XM2T	ERS2179645	ERR2283067	ERP106333_miniseq 16s rrna sequencing_salt marsh sediments_	marsh;miniseq;saline wetland;salt;salt marsh;sediment	aquatic;sediment
	XM2T	SRS2378540	SRR5860847	SRP113428_composition and genetic diversity of microbial communities in subtropical coastal wetland sediments__	coast;sediment;sub-tropical;wetland	aquatic;sediment
	XM2T	SRS2378555	SRR5860831	SRP113428_composition and genetic diversity of microbial communities in subtropical coastal wetland sediments__	coast;sediment;sub-tropical;wetland	aquatic;sediment
	XM2T	SRS2378554	SRR5860832	SRP113428_composition and genetic diversity of microbial communities in subtropical coastal wetland sediments__	coast;sediment;sub-tropical;wetland	aquatic;sediment
	XM2T	ERS2179644	ERR2283066	ERP106333_miniseq 16s rrna sequencing_salt marsh sediments_	marsh;miniseq;saline wetland;salt;salt marsh;sediment	aquatic;sediment
	XM2T	SRS5847818	SRR10723914	SRP237991_linking bacterial community shifts to background nutrients and pulse nutrient addition in surface sediments and macrofauna burrows_16s_surface_	burrow;macrofauna;nutrition;sediment;surface	aquatic;sediment
	XM2T	ERS2179647	ERR2283069	ERP106333_miniseq 16s rrna sequencing_salt marsh sediments_	marsh;miniseq;saline wetland;salt;salt marsh;sediment	aquatic;sediment
	XM2T	SRS4567310	SRR8832973	SRP190047_beaufort lagoon ecosystem long term ecological research (ble-lter) pcr amplicon sequences_bsl2012.178_2012-08-15_ble-lter_bpdl_metagenome (> 3 m)_1 m_	beaufort;bpdl;lagoon
	XM2T	SRS2378485	SRR5860901	SRP113428_composition and genetic diversity of microbial communities in subtropical coastal wetland sediments__	coast;sediment;sub-tropical;wetland	aquatic;sediment
	XM2T	SRS5847709	SRR10724020	SRP237991_linking bacterial community shifts to background nutrients and pulse nutrient addition in surface sediments and macrofauna burrows_16s_surface_	burrow;macrofauna;nutrition;sediment;surface	aquatic;sediment
	XM2T	SRS2378556	SRR5860828	SRP113428_composition and genetic diversity of microbial communities in subtropical coastal wetland sediments__	coast;sediment;sub-tropical;wetland	aquatic;sediment
	XM2T	SRS6230949	SRR11206963	SRP250987_middle park beach, port phillip bay permeable sediment metagenomes and 16s rrna amplicon sequences_ci-0_	bay;beach;permeation;phillip;sediment	aquatic;sediment
	XM2T	SRS5847828	SRR10723901	SRP237991_linking bacterial community shifts to background nutrients and pulse nutrient addition in surface sediments and macrofauna burrows_16s_burrows_	burrow;macrofauna;nutrition;sediment;surface	aquatic;sediment
	XM2T	SRS5847714	SRR10724015	SRP237991_linking bacterial community shifts to background nutrients and pulse nutrient addition in surface sediments and macrofauna burrows_16s_surface_	burrow;macrofauna;nutrition;sediment;surface	aquatic;sediment
	XM2T	ERS1452828	ERR1739323	ERP019891_habitat diversity and ecosystem multifunctionality - the importance of direct and indirect effects_illumina miseq 16s amplicon sequences - alsterberg et al 2086_	bay;coast;marine;multifunctionality;sediment;shallow;water	aquatic;marine|aquatic;sediment
	XM2T	ERS3471286	ERR3346238	ERP115532_lignocellulose associated salt marsh microbiome enrichment on spartina anglica biomass for 16 weeks._in situ decomposition experiment of spartina anglica biomass in salt marsh ecosystem_	anglica;association;biorep;cellulose;degradation;enrichment;lignin;lignocellulose;marine;marsh;saline wetland;salt;salt marsh;sediment;spartina	aquatic;marine|aquatic;sediment
	XM2T	SRS5847821	SRR10723909	SRP237991_linking bacterial community shifts to background nutrients and pulse nutrient addition in surface sediments and macrofauna burrows_16s_surface_	burrow;macrofauna;nutrition;sediment;surface	aquatic;sediment
	XM2T	ERS3651509	ERR3478876	ERP116826_analysis of agia zoni ii reveals bacterial legacy effects_agia zoni ii microbiome_	agia;beach;sediment	aquatic;sediment
	XM2T	SRS4567197	SRR8832763	SRP190047_beaufort lagoon ecosystem long term ecological research (ble-lter) pcr amplicon sequences_bsl2012.081_2012-08-06_ble-lter_hu2_sediment_0-3 cm_	beaufort;lagoon;sediment	aquatic;sediment
	XM2T	SRS4396101	SRR8616228	SRP186688_the selectivity of antibiotic resistance genes in plasmids from prawn polyculture sediments_plasmid of prawn+jellyfish+clam_	antibiotic;antibiotics (resistance);polyculture;prawn;prawn+jellyfish+clam;sediment	aquatic;sediment
	XM2T	SRS3569587	SRR7550352	SRP154810_sediment meta genome raw sequence reads_bacterial dna_	bed;grass;intertidal zone;raw;sea;sediment;shore	aquatic;sea|aquatic;sediment
	XM2T	ERS1452831	ERR1739326	ERP019891_habitat diversity and ecosystem multifunctionality - the importance of direct and indirect effects_illumina miseq 16s amplicon sequences - alsterberg et al 2089_	bay;coast;marine;multifunctionality;sediment;shallow;water	aquatic;marine|aquatic;sediment
	XM2T	SRS4567198	SRR8832762	SRP190047_beaufort lagoon ecosystem long term ecological research (ble-lter) pcr amplicon sequences_bsl2012.091_2012-08-07_ble-lter_ka2_sediment_0-3 cm_	beaufort;lagoon;sediment	aquatic;sediment
	XM2T	SRS3590197	SRR7585549	SRP120664_microorganisms raw sequence reads_sediment microbial dna_	intertidal zone;raw;sediment;shore	aquatic;sediment
	XM2T	ERS1238574	ERR1520242	ERP016395_brazelton lostcity chimney biofilm_brazelton_lostcity_chimney_biofilm_	alkaline;benthic zone;biofilm;chimney;gor;limestone;marine;mat;rock;sedimentary rock;travertine	aquatic|soil
	XM2T	ERS2891105	ERR2888356	ERP111990_microbiome of two predominant seagrass species of the kenyan coast, enhalus acoroides and thalassodendron ciliatum_seagrass microbiome_	coast;meadow;ocean;seagrass;sediment;water	aquatic;ocean|aquatic;sediment
	XM2T	SRS3590295	SRR7585453	SRP120664_microorganisms raw sequence reads_sediment microbial dna_	intertidal zone;raw;sediment;shore	aquatic;sediment
	XM2T	SRS6440353	SRR11495821	SRP255512_metagenomes, assemblies and 16s rrna amplicon sequences from 3 different hydrodynamic sites in port phillip bay permeable sediment_cii-1_	bay;cii;permeation;phillip;sediment	aquatic;sediment
	XM2T	SRS2220559	SRR5590757	SRP107906_sediment metagenome raw sequence reads__	raw;sediment	aquatic;sediment
	XM2T	SRS1717006	SRR4300301	SRP090554_coastal sediment bacterial community alterations in association with sudden vegetation dieback_site2_location1_replicate2_svd_	association;coast;sediment;vegetation;wetland	aquatic;sediment
	XM2T	SRS6230956	SRR11206956	SRP250987_middle park beach, port phillip bay permeable sediment metagenomes and 16s rrna amplicon sequences_di-0_	bay;beach;permeation;phillip;sediment	aquatic;sediment
	XM2T	SRS2220539	SRR5590622	SRP107906_sediment metagenome raw sequence reads__	raw;sediment	aquatic;sediment
	XM2T	ERS1262274	ERR1544658	ERP016557_polluted polar coastal sediments_polluted polar coastal sediments_	benthic zone;coast;contaminated;marine;marine sediment;polar;polluted;sediment	aquatic;sea|aquatic;marine|aquatic;sediment
	XM2T	ERS1262265	ERR1544649	ERP016557_polluted polar coastal sediments_polluted polar coastal sediments_	benthic zone;coast;contaminated;marine;marine sediment;polar;polluted;sediment	aquatic;sea|aquatic;marine|aquatic;sediment
	XM2T	SRS1716999	SRR4300293	SRP090554_coastal sediment bacterial community alterations in association with sudden vegetation dieback_site3_location1_replicate3_vegetated_	association;coast;sediment;vegetation;wetland	aquatic;sediment
	XM2T	SRS1716995	SRR4300290	SRP090554_coastal sediment bacterial community alterations in association with sudden vegetation dieback_site1_location2_replicate1_svd_	association;coast;sediment;vegetation;wetland	aquatic;sediment
	XM2T	SRS2389528	SRR5874117	SRP113351_bacteria in sediment raw sequence reads_mims environmental/metagenome sample from bacteria in sediment_	raw;sediment	aquatic;sediment
	XM2T	SRS1524872	SRR3732941	SRP077079_anchialine metagenome raw sequence reads__	anchialine;raw
	XM2T	SRS1524872	SRR3732817	SRP077079_anchialine metagenome raw sequence reads__	anchialine;raw
	XM2T	SRS1524867	SRR3732814	SRP077079_anchialine metagenome raw sequence reads__	anchialine;raw
	XM2T	SRS1524867	SRR3732938	SRP077079_anchialine metagenome raw sequence reads__	anchialine;raw
	XM2T	SRS1524867	SRR3732924	SRP077079_anchialine metagenome raw sequence reads__	anchialine;raw
	XM2T	SRS1524867	SRR3732800	SRP077079_anchialine metagenome raw sequence reads__	anchialine;raw
	XM2T	SRS3543850	SRR7517304	SRP152554_nrc - dfo douglas channel__	channel;dfo;nrc
	XM2T	SRS1524878	SRR3732736	SRP077079_anchialine metagenome raw sequence reads__	anchialine;raw
	XM2T	SRS1524878	SRR3732861	SRP077079_anchialine metagenome raw sequence reads__	anchialine;raw
	XM2T	SRS1524878	SRR3732862	SRP077079_anchialine metagenome raw sequence reads__	anchialine;raw
	XM2T	SRS1524878	SRR3732737	SRP077079_anchialine metagenome raw sequence reads__	anchialine;raw
	XM2T	SRS1524872	SRR3732927	SRP077079_anchialine metagenome raw sequence reads__	anchialine;raw
	XM2T	SRS1524872	SRR3732803	SRP077079_anchialine metagenome raw sequence reads__	anchialine;raw
	XM2T	SRS3543483	SRR7517213	SRP152554_nrc - dfo douglas channel__	channel;dfo;nrc
	XM2T	SRS1525032	SRR3778382	SRP077079_anchialine metagenome raw sequence reads__	anchialine;raw
	XM2T	SRS1525032	SRR3778133	SRP077079_anchialine metagenome raw sequence reads__	anchialine;raw
	XM2T	SRS1524972	SRR3778174	SRP077079_anchialine metagenome raw sequence reads__	anchialine;raw
	XM2T	SRS1524972	SRR3777924	SRP077079_anchialine metagenome raw sequence reads__	anchialine;raw
	XM2T	SRS1723598	SRR4324068	SRP077079_anchialine metagenome raw sequence reads__	anchialine;raw
	XM2T	SRS1525032	SRR3778367	SRP077079_anchialine metagenome raw sequence reads__	anchialine;raw
	XM2T	SRS1525032	SRR3778118	SRP077079_anchialine metagenome raw sequence reads__	anchialine;raw
	XM2T	SRS1524878	SRR3732751	SRP077079_anchialine metagenome raw sequence reads__	anchialine;raw
	XM2T	SRS1524878	SRR3732876	SRP077079_anchialine metagenome raw sequence reads__	anchialine;raw
	XM2T	SRS1525041	SRR3778121	SRP077079_anchialine metagenome raw sequence reads__	anchialine;raw
	XM2T	SRS1525041	SRR3778370	SRP077079_anchialine metagenome raw sequence reads__	anchialine;raw
	XM2T	SRS1524865	SRR3732808	SRP077079_anchialine metagenome raw sequence reads__	anchialine;raw
	XM2T	SRS1723596	SRR4324053	SRP077079_anchialine metagenome raw sequence reads__	anchialine;raw
	XM2T	SRS6671178	SRR11803505	SRP261436_rhode river viral and microbial metagenomes_rhode river 5/17/2017 1:30pm_	virus
	XM2T	SRS3508903	SRR7479637	SRP152554_nrc - dfo douglas channel__	channel;dfo;nrc
	XM2T	SRS3508842	SRR7479698	SRP152554_nrc - dfo douglas channel__	channel;dfo;nrc
	XM2T	SRS1524866	SRR3732884	SRP077079_anchialine metagenome raw sequence reads__	anchialine;raw
	XM2T	SRS1524866	SRR3732759	SRP077079_anchialine metagenome raw sequence reads__	anchialine;raw
	XM2T	SRS3508783	SRR7479757	SRP152554_nrc - dfo douglas channel__	channel;dfo;nrc
	XM2T	SRS5145242	SRR9822785	SRP216216_16s rrna sequence analysis of edna - osaka__	osaka
	XM2T	SRS3508760	SRR7479781	SRP152554_nrc - dfo douglas channel__	channel;dfo;nrc
	XM2T	SRS3543618	SRR7517076	SRP152554_nrc - dfo douglas channel__	channel;dfo;nrc
	XM2T	SRS1723597	SRR4324062	SRP077079_anchialine metagenome raw sequence reads__	anchialine;raw
	XM2T	SRS1723596	SRR4324033	SRP077079_anchialine metagenome raw sequence reads__	anchialine;raw
	XM2T	SRS6014526	SRR10912855	SRP242672_the polar microbiota metagenome_the antarctic polar microbiota_	polar
	XM2T	SRS1723598	SRR4324070	SRP077079_anchialine metagenome raw sequence reads__	anchialine;raw
	XM2T	SRS1525021	SRR3778296	SRP077079_anchialine metagenome raw sequence reads__	anchialine;raw
	XM2T	SRS1525021	SRR3778046	SRP077079_anchialine metagenome raw sequence reads__	anchialine;raw
	XM2T	SRS1525041	SRR3778136	SRP077079_anchialine metagenome raw sequence reads__	anchialine;raw
	XM2T	SRS1525041	SRR3778385	SRP077079_anchialine metagenome raw sequence reads__	anchialine;raw
	XM2T	SRS1525028	SRR3778270	SRP077079_anchialine metagenome raw sequence reads__	anchialine;raw
	XM2T	SRS1525022	SRR3778019	SRP077079_anchialine metagenome raw sequence reads__	anchialine;raw
	XM2T	SRS6014526	SRR10912856	SRP242672_the polar microbiota metagenome_the antarctic polar microbiota_	polar
	XM2T	SRS6014526	SRR10912875	SRP242672_the polar microbiota metagenome_the antarctic polar microbiota_	polar
	XM2T	SRS3508766	SRR7479774	SRP152554_nrc - dfo douglas channel__	channel;dfo;nrc
	XM2T	SRS6014526	SRR10912865	SRP242672_the polar microbiota metagenome_the antarctic polar microbiota_	polar
	XM2T	SRS6014526	SRR10912866	SRP242672_the polar microbiota metagenome_the antarctic polar microbiota_	polar
	XM2T	SRS1524979	SRR3778206	SRP077079_anchialine metagenome raw sequence reads__	anchialine;raw
	XM2T	SRS3543729	SRR7517425	SRP152554_nrc - dfo douglas channel__	channel;dfo;nrc
	XM2T	SRS3543539	SRR7517157	SRP152554_nrc - dfo douglas channel__	channel;dfo;nrc
	XM2T	SRS2185135	SRR5535671	SRP107011_microbial diversity in geothermal sites of deception island volcano, antarctica__	deception;geothermal;volcano
	XM2T	SRS6014526	SRR10912857	SRP242672_the polar microbiota metagenome_the antarctic polar microbiota_	polar
	XM2T	SRS1846311	SRR5091020	SRP094801_hong kong residences raw sequence reads_sha tin wai living room air, winter_	air;raw;residence;room;tin;wai;winter
	XM2T	SRS4754536	SRR9050130	SRP198286_port and boat microbial communities_bus29_	aerobic;boat
	XM2T	SRS4651885	SRR8932531	SRP193103_experimental insights into the viral regulation on bacterial community exerted by lysis-lysogeny switching__	exerted;lysis;lysogeny;virus
	XM2T	SRS2830059	SRR6466791	SRP128974_biofloc metagenome assembly__	flocculation
	XM2T	SRS5145241	SRR9822786	SRP216216_16s rrna sequence analysis of edna - osaka__	osaka
	XM2T	SRS4754485	SRR9050181	SRP198286_port and boat microbial communities_eun20post_	aerobic;boat;eun
	XM2T	SRS6014526	SRR10912881	SRP242672_the polar microbiota metagenome_the antarctic polar microbiota_	polar
	XM2T	SRS4754091	SRR9050071	SRP198286_port and boat microbial communities_euv20_	aerobic;boat
	XM2T	SRS3543513	SRR7517184	SRP152554_nrc - dfo douglas channel__	channel;dfo;nrc
	XM2T	SRS4754538	SRR9050128	SRP198286_port and boat microbial communities_bus31_	aerobic;boat
	XM2T	SRS4757226	SRR9053755	SRP198373_port microbial communities_new10post_	aerobic
	XM2T	SRS4758576	SRR9055856	SRP198415_boat microbial communities_swabskorabilge_	aerobic;boat
	XM2T	SRS7710145	SRR13052003	SRP292440_haemolymph microbiome following predatory bacteria injection__	haemolymph;predation
	XM2T	SRS2496716	SRR6012527	SRP116996_prokaryotes raw sequence reads__	aerobic;raw
	XM2T	SRS4754211	SRR9049951	SRP198286_port and boat microbial communities_eun5_	aerobic;boat;eun
	XM2T	SRS3543536	SRR7517158	SRP152554_nrc - dfo douglas channel__	channel;dfo;nrc
	XM2T	SRS2910320	SRR6668831	SRP132130_resuscitation mechanisms during enrichment culture__	enrichment;resuscitation
	XM2T	SRS3952407	SRR8079095	SRP166145_alter strom warnemuende de raw sequence reads__	raw;strom
	XM2T	SRS3543580	SRR7517116	SRP152554_nrc - dfo douglas channel__	channel;dfo;nrc
	XM2T	SRS3543611	SRR7517081	SRP152554_nrc - dfo douglas channel__	channel;dfo;nrc
	XM2T	SRS5310156	SRR10024465	SRP219375_bacteria raw sequence reads__	raw
	XM2T	SRS5944280	SRR10829745	SRP239520_suan yu sequencing__	suan
	XM2T	SRS3995441	SRR8132868	SRP167186_environmental samples genome sequencing_microbe sample from pm2.5 and pm10_	None
	XM2T	SRS3995441	SRR8132883	SRP167186_environmental samples genome sequencing_microbe sample from pm2.5 and pm10_	None
	XM2T	SRS3543541	SRR7517155	SRP152554_nrc - dfo douglas channel__	channel;dfo;nrc
	XM2T	SRS3543543	SRR7517153	SRP152554_nrc - dfo douglas channel__	channel;dfo;nrc
	XM2T	SRS3995441	SRR8132867	SRP167186_environmental samples genome sequencing_microbe sample from pm2.5 and pm10_	None
	XM2T	SRS1518628	SRR3832213	SRP076838_synthetic spike-in standards for high-throughput 16s rrna gene amplicon sequencing_spike-in mix (type 1)_	high;synthesis
	XM2T	SRS3543861	SRR7517294	SRP152554_nrc - dfo douglas channel__	channel;dfo;nrc
	XM2T	SRS3543655	SRR7517039	SRP152554_nrc - dfo douglas channel__	channel;dfo;nrc
	XM2T	SRS1136228	SRR2831426	SRP065334_species-specific associations between bacterioplankton and photosynthetic picoeukaryotes__	association;bacterioplankton;photosynthesis (oxygenic);plankton
	XM2T	SRS6762865	SRR11914928	SRP265754_the screening of quorum sensing inhibitors (qsi) and abilities in anti-biofilm__	anti-biofilm;antibiotic;biofilm;inhibition;qsi;sensing
	XM2T	SRS6448983	SRR11508667	SRP150318_study of bacterial diversity and heavy metal tolerance in arctic__	arctic;heavy metal;metal;tolerance
	XM2T	SRS2023643	SRR5313223	SRP101387_ecological metagenomes raw sequence reads_tsl1605cs_	raw;tsl
	XM2T	SRS2937688	SRR6702478	SRP132549_16s microbiome composition in the jaera albifrons species complex_species mix_	albifrons
	XM2T	SRS6762762	SRR11915031	SRP265754_the screening of quorum sensing inhibitors (qsi) and abilities in anti-biofilm__	anti-biofilm;antibiotic;biofilm;inhibition;qsi;sensing
	XM2T	SRS2916881	SRR6675797	SRP130264_anr decipher project__	decipher
	XM2T	SRS6762769	SRR11915024	SRP265754_the screening of quorum sensing inhibitors (qsi) and abilities in anti-biofilm__	anti-biofilm;antibiotic;biofilm;inhibition;qsi;sensing
	XM2T	SRS3719462	SRR7760815	SRP158987_particle-attached and free-living bacteria kongsfjorden__	attachment;free-living;kongsfjorden;particle
	XM2T	SRS6762754	SRR11915039	SRP265754_the screening of quorum sensing inhibitors (qsi) and abilities in anti-biofilm__	anti-biofilm;antibiotic;biofilm;inhibition;qsi;sensing
	XM2T	SRS6762852	SRR11914941	SRP265754_the screening of quorum sensing inhibitors (qsi) and abilities in anti-biofilm__	anti-biofilm;antibiotic;biofilm;inhibition;qsi;sensing
	XM2T	SRS7666152	SRR13002036	SRP291482_fine-scale resolution of genomes in natural microbial communities_late year surface sample from port hacking nrs for the fine-scale resolution of genomes_	hacking;surface
	XM2T	SRS6762771	SRR11915022	SRP265754_the screening of quorum sensing inhibitors (qsi) and abilities in anti-biofilm__	anti-biofilm;antibiotic;biofilm;inhibition;qsi;sensing
	XM2T	SRS6762784	SRR11915009	SRP265754_the screening of quorum sensing inhibitors (qsi) and abilities in anti-biofilm__	anti-biofilm;antibiotic;biofilm;inhibition;qsi;sensing
	XM2T	SRS2937687	SRR6702479	SRP132549_16s microbiome composition in the jaera albifrons species complex_unknown species_	albifrons
	XM2T	SRS6762868	SRR11914925	SRP265754_the screening of quorum sensing inhibitors (qsi) and abilities in anti-biofilm__	anti-biofilm;antibiotic;biofilm;inhibition;qsi;sensing
	XM2T	SRS6762842	SRR11914951	SRP265754_the screening of quorum sensing inhibitors (qsi) and abilities in anti-biofilm__	anti-biofilm;antibiotic;biofilm;inhibition;qsi;sensing
	XM2T	SRS6762861	SRR11914932	SRP265754_the screening of quorum sensing inhibitors (qsi) and abilities in anti-biofilm__	anti-biofilm;antibiotic;biofilm;inhibition;qsi;sensing
	XM2T	SRS6762830	SRR11914963	SRP265754_the screening of quorum sensing inhibitors (qsi) and abilities in anti-biofilm__	anti-biofilm;antibiotic;biofilm;inhibition;qsi;sensing
	XM2T	SRS6762864	SRR11914929	SRP265754_the screening of quorum sensing inhibitors (qsi) and abilities in anti-biofilm__	anti-biofilm;antibiotic;biofilm;inhibition;qsi;sensing
	XM2T	SRS2574648	SRR6149344	SRP119601_inactivation study__	inactivation
	XM2T	SRS6762763	SRR11915030	SRP265754_the screening of quorum sensing inhibitors (qsi) and abilities in anti-biofilm__	anti-biofilm;antibiotic;biofilm;inhibition;qsi;sensing
	XM2T	SRS6762766	SRR11915027	SRP265754_the screening of quorum sensing inhibitors (qsi) and abilities in anti-biofilm__	anti-biofilm;antibiotic;biofilm;inhibition;qsi;sensing
	XM2T	SRS6762767	SRR11915026	SRP265754_the screening of quorum sensing inhibitors (qsi) and abilities in anti-biofilm__	anti-biofilm;antibiotic;biofilm;inhibition;qsi;sensing
	XM2T	SRS6762756	SRR11915037	SRP265754_the screening of quorum sensing inhibitors (qsi) and abilities in anti-biofilm__	anti-biofilm;antibiotic;biofilm;inhibition;qsi;sensing
	XM2T	SRS6762870	SRR11914923	SRP265754_the screening of quorum sensing inhibitors (qsi) and abilities in anti-biofilm__	anti-biofilm;antibiotic;biofilm;inhibition;qsi;sensing
	XM2T	SRS6762818	SRR11914975	SRP265754_the screening of quorum sensing inhibitors (qsi) and abilities in anti-biofilm__	anti-biofilm;antibiotic;biofilm;inhibition;qsi;sensing
	XM2T	SRS7232995	SRR12485983	SRP278222_sharp contrast in the bacterial community assemblages of arctic midtree lovenbreen glacier foreland ecosystems__	arctic;foreland;glacial;glacier
	XM2T	ERS685915	ERR792503	ERP009921_aerial wind-mediated dust metagenome_dust_129_	dust;wind;wind-mediated
	XM2T	SRS3719461	SRR7760817	SRP158987_particle-attached and free-living bacteria kongsfjorden__	attachment;free-living;kongsfjorden;particle
	XM2T	SRS3719463	SRR7760814	SRP158987_particle-attached and free-living bacteria kongsfjorden__	attachment;free-living;kongsfjorden;particle
	XM2T	SRS3719461	SRR7760818	SRP158987_particle-attached and free-living bacteria kongsfjorden__	attachment;free-living;kongsfjorden;particle
	XM2T	ERS4798622	ERR4313645	ERP122648_global foodomics project_11442.g79584_	None
	XM2T	ERS1068447	ERR1294805	ERP014396_correlating the relative abundance of ammonia- and nitrite-oxidizing bacteria with the nitrification performance using hierarchical oligonucleotide primer extension (hope)_u3_	aerobic;ammonia;artificial;biofilm;nitrification;nitrite;oxidation
	XM2T	SRS1597589	SRR3993953	SRP078242_inocula composition and microbial community and function in an anaerobic sequential batch reactor__	ammonia;anammox;inoculation
	XM2T	SRS1368650	SRR3316627	SRP072677_salt marsh raw sequence reads__	marsh;raw;saline wetland;salt;salt marsh
	XM2T	SRS1296512	SRR3169832	SRP070132_ribofr raw sequence reads_sj ecori 2 data from ribofr-seq_	raw
	XM2T	SRS6435707	SRR11491056	SRP255469_16srrna sequencing__	None
	XM2T	SRS6435716	SRR11491064	SRP255471_16srrna sequencing__	None
	XM2T	SRS1296508	SRR3169828	SRP070132_ribofr raw sequence reads_sj ecori data from ribofr-seq_	raw
	XM2T	SRS2530245	SRR6057203	SRP118505_saltern of margherita di savoia metagenome_polmone pond_	evaporation;pond;saline;salt pan;water	aquatic
	XM2T	SRS2530245	SRR6057201	SRP118505_saltern of margherita di savoia metagenome_polmone pond_	evaporation;pond;saline;salt pan;water	aquatic
	XM2T	SRS2530245	SRR6057202	SRP118505_saltern of margherita di savoia metagenome_polmone pond_	evaporation;pond;saline;salt pan;water	aquatic
	XM2T	SRS2530245	SRR6057239	SRP118505_saltern of margherita di savoia metagenome_polmone pond_	evaporation;pond;saline;salt pan;water	aquatic
	XM2T	SRS2530245	SRR6057238	SRP118505_saltern of margherita di savoia metagenome_polmone pond_	evaporation;pond;saline;salt pan;water	aquatic
	XM2T	SRS2530245	SRR6057204	SRP118505_saltern of margherita di savoia metagenome_polmone pond_	evaporation;pond;saline;salt pan;water	aquatic
	XM2T	SRS7411776	SRR12694439	SRP285016_saline water microbial communities from a lake in antarctica - unnamed lake-12 #425 metagenome_saline water microbial communities from a lake in antarctica - unnamed lake-12 #425_	lake;saline;water	aquatic;lake
	XM2T	SRS4594684	SRR8861906	SRP191179_saline water microbial communities from organic lake, antarctica - #88 metagenome_saline water microbial communities from organic lake, antarctica - #88_	lake;organic;saline;water	aquatic;lake
	XM2T	SRS4594864	SRR8862086	SRP191206_saline water microbial communities from organic lake, antarctica - #646 metagenome_saline water microbial communities from organic lake, antarctica - #646_	lake;organic;saline;water	aquatic;lake
	XM2T	SRS4323701	SRR8526189	SRP183249_saline water microbial communities from organic lake, antarctica - #280 metagenome_saline water microbial communities from organic lake, antarctica - #280_	lake;organic;saline;water	aquatic;lake
	XM2T	SRS4594867	SRR8862089	SRP191209_saline water microbial communities from organic lake, antarctica - #710 metagenome_saline water microbial communities from organic lake, antarctica - #710_	lake;organic;saline;water	aquatic;lake
	XM2T	SRS4594774	SRR8861996	SRP191184_saline water microbial communities from organic lake, antarctica - #122 metagenome_saline water microbial communities from organic lake, antarctica - #122_	lake;organic;saline;water	aquatic;lake
	XM2T	ERS1459885	ERR1742997	ERP019985_metagenomic analysis of an iranian hypersaline lake microbial ecosystem_lake meyghan metagenomics_	hypersaline;lake;salinity;water	aquatic;lake
	XM2T	SRS4594852	SRR8862074	SRP191203_saline water microbial communities from organic lake, antarctica - #594 metagenome_saline water microbial communities from organic lake, antarctica - #594_	lake;organic;saline;water	aquatic;lake
	XM2T	SRS4594841	SRR8862063	SRP191194_saline water microbial communities from organic lake, antarctica - #437 metagenome_saline water microbial communities from organic lake, antarctica - #437_	lake;organic;saline;water	aquatic;lake
	XM2T	SRS7411775	SRR12694438	SRP285015_saline water microbial communities from a lake in antarctica - glider lake #422 metagenome_saline water microbial communities from a lake in antarctica - glider lake #422_	lake;saline;water	aquatic;lake
	XM2T	SRS4323691	SRR8526179	SRP183244_saline water microbial communities from organic lake, antarctica - #1 metagenome_saline water microbial communities from organic lake, antarctica - #1_	lake;organic;saline;water	aquatic;lake
	XM2T	SRS4594908	SRR8862130	SRP191216_saline water microbial communities from organic lake, antarctica - #917 metagenome_saline water microbial communities from organic lake, antarctica - #917_	lake;organic;saline;water	aquatic;lake
	XM2T	SRS7126465	SRR12366058	SRP275511_saline water microbial communities from a lake in antarctica - unnamed lake-13 #426 metagenome_saline water microbial communities from a lake in antarctica - unnamed lake-13 #426_	lake;saline;water	aquatic;lake
	XM2T	SRS4594796	SRR8862018	SRP191188_saline water microbial communities from organic lake, antarctica - #175 metagenome_saline water microbial communities from organic lake, antarctica - #175_	lake;organic;saline;water	aquatic;lake
	XM2T	SRS4594649	SRR8861832	SRP191172_saline water microbial communities from organic lake, antarctica - #46 metagenome_saline water microbial communities from organic lake, antarctica - #46_	lake;organic;saline;water	aquatic;lake
	XM2T	SRS7411174	SRR12693835	SRP285004_saline water microbial communities from a lake in antarctica - burch lake #418 metagenome_saline water microbial communities from a lake in antarctica - burch lake #418_	lake;saline;water	aquatic;lake
	XM2T	SRS2530252	SRR6057199	SRP118505_saltern of margherita di savoia metagenome_alma dannata pond_	evaporation;pond;saline;salt pan;water	aquatic
	XM2T	SRS2530252	SRR6057200	SRP118505_saltern of margherita di savoia metagenome_alma dannata pond_	evaporation;pond;saline;salt pan;water	aquatic
	XM2T	ERS4662446	ERR4235558	ERP122308_spatio-temporal variation of the bacterial communities along a salinity gradient within a marine hypersaline environment (saline di tarquinia salterns, italy)._bacteria communities in saline of tarquinia_	gradient;hypersaline;marine;saline;salinity;salt pan;water	aquatic;marine
	XM2T	ERS4662517	ERR4235495	ERP122308_spatio-temporal variation of the bacterial communities along a salinity gradient within a marine hypersaline environment (saline di tarquinia salterns, italy)._bacteria communities in saline of tarquinia_	gradient;hypersaline;marine;saline;salinity;salt pan;water	aquatic;marine
	XM2T	SRS2530252	SRR6057195	SRP118505_saltern of margherita di savoia metagenome_alma dannata pond_	evaporation;pond;saline;salt pan;water	aquatic
	XM2T	SRS5025184	SRR9597789	SRP211990_sediment microbiome from a chronosequence of restored salt marshes__	marsh;restoration;salt;sediment	aquatic;sediment
	XM2T	SRS2530248	SRR6057207	SRP118505_saltern of margherita di savoia metagenome_fine pond_	evaporation;pond;saline;salt pan;water	aquatic
	XM2T	SRS2530244	SRR6057237	SRP118505_saltern of margherita di savoia metagenome_zero pond_	evaporation;pond;saline;salt pan;water	aquatic
	XM2T	SRS2530244	SRR6057236	SRP118505_saltern of margherita di savoia metagenome_zero pond_	evaporation;pond;saline;salt pan;water	aquatic
	XM2T	SRS6379677	SRR11427583	SRP254114_prokaryotic community composition of an artisanal solar saltern_metagenome or environmental sample from aquatic metagenome_	aquatic;artisanal;brine;gradient;salinity;salt pan;sediment;solar	aquatic;brine|aquatic;sediment
	XM2T	ERS709858	ERR864078	ERP010213_coupled metagenomic and metatransciptomic study of the columbia river coastal margin salinity gradient_metatranscriptome of columbia river, salinty 15_	coast;gradient;marine;plume;river;salinity;salinty;stream;water;watercourse	aquatic;marine|aquatic;river
	XM2T	SRS6694022	SRR11829000	SRP262731_salt marsh sediment microbial communities from sand creek marshes, rowley, ma, united states - 5wt15 metagenome_salt marsh sediment microbial communities from sand creek marshes, rowley, ma, united states - 5wt15_	marsh;saline wetland;salt;salt marsh;sediment	aquatic;sediment
	XM2T	SRS2060204	SRR5360894	SRP102179_bacterial communities in salt marsh sediments__	marsh;saline wetland;salt;salt marsh;sediment	aquatic;sediment
	XM2T	SRS2060205	SRR5360895	SRP102179_bacterial communities in salt marsh sediments__	marsh;saline wetland;salt;salt marsh;sediment	aquatic;sediment
	XM2T	SRS2060210	SRR5360900	SRP102179_bacterial communities in salt marsh sediments__	marsh;saline wetland;salt;salt marsh;sediment	aquatic;sediment
	XM2T	SRS2060209	SRR5360898	SRP102179_bacterial communities in salt marsh sediments__	marsh;saline wetland;salt;salt marsh;sediment	aquatic;sediment
	XM2T	SRS2060196	SRR5360887	SRP102179_bacterial communities in salt marsh sediments__	marsh;saline wetland;salt;salt marsh;sediment	aquatic;sediment
	XM2T	ERS569725	ERR658195	ERP008491_seasonal assemblages and short-lived blooms in coastal northwest atlantic ocean bacterioplankton_2009_15_	bacterioplankton;bloom;coast;lived;ocean;plankton;sea water;seasonal;short-lived;water	aquatic;ocean|aquatic;sea
	XM2T	ERS569732	ERR658202	ERP008491_seasonal assemblages and short-lived blooms in coastal northwest atlantic ocean bacterioplankton_2009_30_	bacterioplankton;bloom;coast;lived;ocean;plankton;sea water;seasonal;short-lived;water	aquatic;ocean|aquatic;sea
	XM2T	ERS569729	ERR658199	ERP008491_seasonal assemblages and short-lived blooms in coastal northwest atlantic ocean bacterioplankton_2009_24_	bacterioplankton;bloom;coast;lived;ocean;plankton;sea water;seasonal;short-lived;water	aquatic;ocean|aquatic;sea
	XM2T	ERS569720	ERR658190	ERP008491_seasonal assemblages and short-lived blooms in coastal northwest atlantic ocean bacterioplankton_2009_4_	bacterioplankton;bloom;coast;lived;ocean;plankton;sea water;seasonal;short-lived;water	aquatic;ocean|aquatic;sea
	XM2T	ERS569742	ERR658212	ERP008491_seasonal assemblages and short-lived blooms in coastal northwest atlantic ocean bacterioplankton_2009_50_	bacterioplankton;bloom;coast;lived;ocean;plankton;sea water;seasonal;short-lived;water	aquatic;ocean|aquatic;sea
	XM2T	ERS569735	ERR658205	ERP008491_seasonal assemblages and short-lived blooms in coastal northwest atlantic ocean bacterioplankton_2009_36_	bacterioplankton;bloom;coast;lived;ocean;plankton;sea water;seasonal;short-lived;water	aquatic;ocean|aquatic;sea
	XM2T	ERS569741	ERR658211	ERP008491_seasonal assemblages and short-lived blooms in coastal northwest atlantic ocean bacterioplankton_2009_48_	bacterioplankton;bloom;coast;lived;ocean;plankton;sea water;seasonal;short-lived;water	aquatic;ocean|aquatic;sea
	XM2T	ERS569719	ERR658189	ERP008491_seasonal assemblages and short-lived blooms in coastal northwest atlantic ocean bacterioplankton_2009_2_	bacterioplankton;bloom;coast;lived;ocean;plankton;sea water;seasonal;short-lived;water	aquatic;ocean|aquatic;sea
	XM2T	ERS569734	ERR658204	ERP008491_seasonal assemblages and short-lived blooms in coastal northwest atlantic ocean bacterioplankton_2009_34_	bacterioplankton;bloom;coast;lived;ocean;plankton;sea water;seasonal;short-lived;water	aquatic;ocean|aquatic;sea
	XM2T	ERS569738	ERR658208	ERP008491_seasonal assemblages and short-lived blooms in coastal northwest atlantic ocean bacterioplankton_2009_42_	bacterioplankton;bloom;coast;lived;ocean;plankton;sea water;seasonal;short-lived;water	aquatic;ocean|aquatic;sea
	XM2T	SRS1577598	SRR3938943	SRP079173_biological impacts of ocean acidification_in2_190water_ps_	acid;indoor;ocean;water	aquatic;ocean
	XM2T	ERS569722	ERR658192	ERP008491_seasonal assemblages and short-lived blooms in coastal northwest atlantic ocean bacterioplankton_2009_8_	bacterioplankton;bloom;coast;lived;ocean;plankton;sea water;seasonal;short-lived;water	aquatic;ocean|aquatic;sea
	XM2T	ERS569721	ERR658191	ERP008491_seasonal assemblages and short-lived blooms in coastal northwest atlantic ocean bacterioplankton_2009_6_	bacterioplankton;bloom;coast;lived;ocean;plankton;sea water;seasonal;short-lived;water	aquatic;ocean|aquatic;sea
	XM2T	ERS569726	ERR658196	ERP008491_seasonal assemblages and short-lived blooms in coastal northwest atlantic ocean bacterioplankton_2009_17_	bacterioplankton;bloom;coast;lived;ocean;plankton;sea water;seasonal;short-lived;water	aquatic;ocean|aquatic;sea
	XM2T	ERS569723	ERR658193	ERP008491_seasonal assemblages and short-lived blooms in coastal northwest atlantic ocean bacterioplankton_2009_10_	bacterioplankton;bloom;coast;lived;ocean;plankton;sea water;seasonal;short-lived;water	aquatic;ocean|aquatic;sea
	XM2T	ERS569739	ERR658209	ERP008491_seasonal assemblages and short-lived blooms in coastal northwest atlantic ocean bacterioplankton_2009_44_	bacterioplankton;bloom;coast;lived;ocean;plankton;sea water;seasonal;short-lived;water	aquatic;ocean|aquatic;sea
	XM2T	ERS569740	ERR658210	ERP008491_seasonal assemblages and short-lived blooms in coastal northwest atlantic ocean bacterioplankton_2009_46_	bacterioplankton;bloom;coast;lived;ocean;plankton;sea water;seasonal;short-lived;water	aquatic;ocean|aquatic;sea
	XM2T	ERS569733	ERR658203	ERP008491_seasonal assemblages and short-lived blooms in coastal northwest atlantic ocean bacterioplankton_2009_32_	bacterioplankton;bloom;coast;lived;ocean;plankton;sea water;seasonal;short-lived;water	aquatic;ocean|aquatic;sea
	XM2T	SRS5214302	SRR9901139	SRP217355_quantifying benthic bacterial activity under low oxygen using h218o stable isotope probing raw sequence reads_microbe sample from uncultured bacterium_	activity;benthic zone;hypoxic;raw;stability	aquatic;sea
	XM2T	ERS569727	ERR658197	ERP008491_seasonal assemblages and short-lived blooms in coastal northwest atlantic ocean bacterioplankton_2009_20_	bacterioplankton;bloom;coast;lived;ocean;plankton;sea water;seasonal;short-lived;water	aquatic;ocean|aquatic;sea
	XM2T	ERS4581486	ERR4173807	ERP121880_south african marine edna 2017_p.hn.1_	coast;marine;sea water;water	aquatic;marine|aquatic;sea
	XM2T	ERS4581488	ERR4173809	ERP121880_south african marine edna 2017_p.hn.3_	coast;marine;sea water;water	aquatic;marine|aquatic;sea
	XM2T	SRS5214302	SRR9901221	SRP217355_quantifying benthic bacterial activity under low oxygen using h218o stable isotope probing raw sequence reads_microbe sample from uncultured bacterium_	activity;benthic zone;hypoxic;raw;stability	aquatic;sea
	XM2T	ERS569737	ERR658207	ERP008491_seasonal assemblages and short-lived blooms in coastal northwest atlantic ocean bacterioplankton_2009_40_	bacterioplankton;bloom;coast;lived;ocean;plankton;sea water;seasonal;short-lived;water	aquatic;ocean|aquatic;sea
	XM2T	ERS569708	ERR658178	ERP008491_seasonal assemblages and short-lived blooms in coastal northwest atlantic ocean bacterioplankton_2006_26_	bacterioplankton;bloom;coast;lived;ocean;plankton;sea water;seasonal;short-lived;water	aquatic;ocean|aquatic;sea
	XM2T	ERS569728	ERR658198	ERP008491_seasonal assemblages and short-lived blooms in coastal northwest atlantic ocean bacterioplankton_2009_22_	bacterioplankton;bloom;coast;lived;ocean;plankton;sea water;seasonal;short-lived;water	aquatic;ocean|aquatic;sea
	XM2T	ERS4581487	ERR4173808	ERP121880_south african marine edna 2017_p.hn.2_	coast;marine;sea water;water	aquatic;marine|aquatic;sea
	XM2T	ERS569710	ERR658180	ERP008491_seasonal assemblages and short-lived blooms in coastal northwest atlantic ocean bacterioplankton_2006_51_	bacterioplankton;bloom;coast;lived;ocean;plankton;sea water;seasonal;short-lived;water	aquatic;ocean|aquatic;sea
	XM2T	ERS569731	ERR658201	ERP008491_seasonal assemblages and short-lived blooms in coastal northwest atlantic ocean bacterioplankton_2009_28_	bacterioplankton;bloom;coast;lived;ocean;plankton;sea water;seasonal;short-lived;water	aquatic;ocean|aquatic;sea
	XM2T	SRS5214302	SRR9901095	SRP217355_quantifying benthic bacterial activity under low oxygen using h218o stable isotope probing raw sequence reads_microbe sample from uncultured bacterium_	activity;benthic zone;hypoxic;raw;stability	aquatic;sea
	XM2T	SRS2250993	SRR5644402	SRP108595_virome analysis of porites lutea at png co2 seeps__	coral reef;marine;ocean;png;porites;reef;sea water;seep;virome;virus;water	aquatic;marine|aquatic;ocean|aquatic;sea
	XM2T	SRS5214302	SRR9901098	SRP217355_quantifying benthic bacterial activity under low oxygen using h218o stable isotope probing raw sequence reads_microbe sample from uncultured bacterium_	activity;benthic zone;hypoxic;raw;stability	aquatic;sea
	XM2T	SRS5214302	SRR9901128	SRP217355_quantifying benthic bacterial activity under low oxygen using h218o stable isotope probing raw sequence reads_microbe sample from uncultured bacterium_	activity;benthic zone;hypoxic;raw;stability	aquatic;sea
	XM2T	ERS569705	ERR658175	ERP008491_seasonal assemblages and short-lived blooms in coastal northwest atlantic ocean bacterioplankton_2005_38_	bacterioplankton;bloom;coast;lived;ocean;plankton;sea water;seasonal;short-lived;water	aquatic;ocean|aquatic;sea
	XM2T	ERS569706	ERR658176	ERP008491_seasonal assemblages and short-lived blooms in coastal northwest atlantic ocean bacterioplankton_2005_51_	bacterioplankton;bloom;coast;lived;ocean;plankton;sea water;seasonal;short-lived;water	aquatic;ocean|aquatic;sea
	XM2T	ERS569730	ERR658200	ERP008491_seasonal assemblages and short-lived blooms in coastal northwest atlantic ocean bacterioplankton_2009_26_	bacterioplankton;bloom;coast;lived;ocean;plankton;sea water;seasonal;short-lived;water	aquatic;ocean|aquatic;sea
	XM2T	SRS5214302	SRR9901129	SRP217355_quantifying benthic bacterial activity under low oxygen using h218o stable isotope probing raw sequence reads_microbe sample from uncultured bacterium_	activity;benthic zone;hypoxic;raw;stability	aquatic;sea
	XM2T	SRS5214302	SRR9901135	SRP217355_quantifying benthic bacterial activity under low oxygen using h218o stable isotope probing raw sequence reads_microbe sample from uncultured bacterium_	activity;benthic zone;hypoxic;raw;stability	aquatic;sea
	XM2T	SRS5214302	SRR9901168	SRP217355_quantifying benthic bacterial activity under low oxygen using h218o stable isotope probing raw sequence reads_microbe sample from uncultured bacterium_	activity;benthic zone;hypoxic;raw;stability	aquatic;sea
	XM2T	SRS5214302	SRR9901118	SRP217355_quantifying benthic bacterial activity under low oxygen using h218o stable isotope probing raw sequence reads_microbe sample from uncultured bacterium_	activity;benthic zone;hypoxic;raw;stability	aquatic;sea
	XM2T	ERS569714	ERR658184	ERP008491_seasonal assemblages and short-lived blooms in coastal northwest atlantic ocean bacterioplankton_2007_51_	bacterioplankton;bloom;coast;lived;ocean;plankton;sea water;seasonal;short-lived;water	aquatic;ocean|aquatic;sea
	XM2T	SRS5214302	SRR9901100	SRP217355_quantifying benthic bacterial activity under low oxygen using h218o stable isotope probing raw sequence reads_microbe sample from uncultured bacterium_	activity;benthic zone;hypoxic;raw;stability	aquatic;sea
	XM2T	SRS5214302	SRR9901145	SRP217355_quantifying benthic bacterial activity under low oxygen using h218o stable isotope probing raw sequence reads_microbe sample from uncultured bacterium_	activity;benthic zone;hypoxic;raw;stability	aquatic;sea
	XM2T	SRS7742585	SRR13090249	SRP293356_seawater microbial communities from the faroe-shetland channel, north-east atlantic ocean - 700msip-hex-1 metagenome_seawater microbial communities from the faroe-shetland channel, north-east atlantic ocean - 700msip-hex-1_	hex;msip;msip-hex;sea water	aquatic;sea
	XM2T	ERS569743	ERR658213	ERP008491_seasonal assemblages and short-lived blooms in coastal northwest atlantic ocean bacterioplankton_2009_51_	bacterioplankton;bloom;coast;lived;ocean;plankton;sea water;seasonal;short-lived;water	aquatic;ocean|aquatic;sea
	XM2T	SRS5214302	SRR9901093	SRP217355_quantifying benthic bacterial activity under low oxygen using h218o stable isotope probing raw sequence reads_microbe sample from uncultured bacterium_	activity;benthic zone;hypoxic;raw;stability	aquatic;sea
	XM2T	SRS5214302	SRR9901188	SRP217355_quantifying benthic bacterial activity under low oxygen using h218o stable isotope probing raw sequence reads_microbe sample from uncultured bacterium_	activity;benthic zone;hypoxic;raw;stability	aquatic;sea
	XM2T	SRS5214302	SRR9901122	SRP217355_quantifying benthic bacterial activity under low oxygen using h218o stable isotope probing raw sequence reads_microbe sample from uncultured bacterium_	activity;benthic zone;hypoxic;raw;stability	aquatic;sea
	XM2T	SRS5214302	SRR9901111	SRP217355_quantifying benthic bacterial activity under low oxygen using h218o stable isotope probing raw sequence reads_microbe sample from uncultured bacterium_	activity;benthic zone;hypoxic;raw;stability	aquatic;sea
	XM2T	SRS5214302	SRR9901113	SRP217355_quantifying benthic bacterial activity under low oxygen using h218o stable isotope probing raw sequence reads_microbe sample from uncultured bacterium_	activity;benthic zone;hypoxic;raw;stability	aquatic;sea
	XM2T	SRS5214302	SRR9901151	SRP217355_quantifying benthic bacterial activity under low oxygen using h218o stable isotope probing raw sequence reads_microbe sample from uncultured bacterium_	activity;benthic zone;hypoxic;raw;stability	aquatic;sea
	XM2T	ERS4581485	ERR4173806	ERP121880_south african marine edna 2017_p.hb.3_	coast;marine;sea water;water	aquatic;marine|aquatic;sea
	XM2T	SRS5214302	SRR9901173	SRP217355_quantifying benthic bacterial activity under low oxygen using h218o stable isotope probing raw sequence reads_microbe sample from uncultured bacterium_	activity;benthic zone;hypoxic;raw;stability	aquatic;sea
	XM2T	SRS5214302	SRR9901097	SRP217355_quantifying benthic bacterial activity under low oxygen using h218o stable isotope probing raw sequence reads_microbe sample from uncultured bacterium_	activity;benthic zone;hypoxic;raw;stability	aquatic;sea
	XM2T	SRS5214302	SRR9901096	SRP217355_quantifying benthic bacterial activity under low oxygen using h218o stable isotope probing raw sequence reads_microbe sample from uncultured bacterium_	activity;benthic zone;hypoxic;raw;stability	aquatic;sea
	XM2T	SRS5214302	SRR9901119	SRP217355_quantifying benthic bacterial activity under low oxygen using h218o stable isotope probing raw sequence reads_microbe sample from uncultured bacterium_	activity;benthic zone;hypoxic;raw;stability	aquatic;sea
	XM2T	ERS1305747	ERR1597359	ERP016950_chlorination or chloramination: balancing the regulated thm formation and microbial inactivation in marine aquaculture waters_aquaculture_	aerobic;aquaculture;artificial;balancing;chlorination;evaporation;inactivation;marine;pond;sea water;thm;water	aquatic;marine|aquatic;sea
	XM2T	ERS1305746	ERR1597358	ERP016950_chlorination or chloramination: balancing the regulated thm formation and microbial inactivation in marine aquaculture waters_aquaculture_	aerobic;aquaculture;artificial;balancing;chlorination;evaporation;inactivation;marine;pond;sea water;thm;water	aquatic;marine|aquatic;sea
	XM2T	ERS4581484	ERR4173805	ERP121880_south african marine edna 2017_p.hb.2_	coast;marine;sea water;water	aquatic;marine|aquatic;sea
	XM2T	SRS5214302	SRR9901150	SRP217355_quantifying benthic bacterial activity under low oxygen using h218o stable isotope probing raw sequence reads_microbe sample from uncultured bacterium_	activity;benthic zone;hypoxic;raw;stability	aquatic;sea
	XM2T	ERS569704	ERR658174	ERP008491_seasonal assemblages and short-lived blooms in coastal northwest atlantic ocean bacterioplankton_2005_26_	bacterioplankton;bloom;coast;lived;ocean;plankton;sea water;seasonal;short-lived;water	aquatic;ocean|aquatic;sea
	XM2T	ERS569736	ERR658206	ERP008491_seasonal assemblages and short-lived blooms in coastal northwest atlantic ocean bacterioplankton_2009_38_	bacterioplankton;bloom;coast;lived;ocean;plankton;sea water;seasonal;short-lived;water	aquatic;ocean|aquatic;sea
	XM2T	SRS5214302	SRR9901115	SRP217355_quantifying benthic bacterial activity under low oxygen using h218o stable isotope probing raw sequence reads_microbe sample from uncultured bacterium_	activity;benthic zone;hypoxic;raw;stability	aquatic;sea
	XM2T	SRS1577750	SRR3938747	SRP079173_biological impacts of ocean acidification_in2_011water_ps_	acid;indoor;ocean;water	aquatic;ocean
	XM2T	ERS1305745	ERR1597357	ERP016950_chlorination or chloramination: balancing the regulated thm formation and microbial inactivation in marine aquaculture waters_aquaculture_	aerobic;aquaculture;artificial;balancing;chlorination;evaporation;inactivation;marine;pond;sea water;thm;water	aquatic;marine|aquatic;sea
	XM2T	ERS569715	ERR658185	ERP008491_seasonal assemblages and short-lived blooms in coastal northwest atlantic ocean bacterioplankton_2008_13_	bacterioplankton;bloom;coast;lived;ocean;plankton;sea water;seasonal;short-lived;water	aquatic;ocean|aquatic;sea
	XM2T	SRS5214302	SRR9901171	SRP217355_quantifying benthic bacterial activity under low oxygen using h218o stable isotope probing raw sequence reads_microbe sample from uncultured bacterium_	activity;benthic zone;hypoxic;raw;stability	aquatic;sea
	XM2T	SRS5214302	SRR9901160	SRP217355_quantifying benthic bacterial activity under low oxygen using h218o stable isotope probing raw sequence reads_microbe sample from uncultured bacterium_	activity;benthic zone;hypoxic;raw;stability	aquatic;sea
	XM2T	SRS5214302	SRR9901114	SRP217355_quantifying benthic bacterial activity under low oxygen using h218o stable isotope probing raw sequence reads_microbe sample from uncultured bacterium_	activity;benthic zone;hypoxic;raw;stability	aquatic;sea
	XM2T	SRS5214302	SRR9901112	SRP217355_quantifying benthic bacterial activity under low oxygen using h218o stable isotope probing raw sequence reads_microbe sample from uncultured bacterium_	activity;benthic zone;hypoxic;raw;stability	aquatic;sea
	XM2T	ERS4581483	ERR4173804	ERP121880_south african marine edna 2017_p.hb.1_	coast;marine;sea water;water	aquatic;marine|aquatic;sea
	XM2T	SRS5214302	SRR9901183	SRP217355_quantifying benthic bacterial activity under low oxygen using h218o stable isotope probing raw sequence reads_microbe sample from uncultured bacterium_	activity;benthic zone;hypoxic;raw;stability	aquatic;sea
	XM2T	ERS569747	ERR658217	ERP008491_seasonal assemblages and short-lived blooms in coastal northwest atlantic ocean bacterioplankton_2010_51_	bacterioplankton;bloom;coast;lived;ocean;plankton;sea water;seasonal;short-lived;water	aquatic;ocean|aquatic;sea
	XM2T	SRS5214302	SRR9901179	SRP217355_quantifying benthic bacterial activity under low oxygen using h218o stable isotope probing raw sequence reads_microbe sample from uncultured bacterium_	activity;benthic zone;hypoxic;raw;stability	aquatic;sea
	XM2T	SRS5214302	SRR9901141	SRP217355_quantifying benthic bacterial activity under low oxygen using h218o stable isotope probing raw sequence reads_microbe sample from uncultured bacterium_	activity;benthic zone;hypoxic;raw;stability	aquatic;sea
	XM2T	SRS5214302	SRR9901167	SRP217355_quantifying benthic bacterial activity under low oxygen using h218o stable isotope probing raw sequence reads_microbe sample from uncultured bacterium_	activity;benthic zone;hypoxic;raw;stability	aquatic;sea
	XM2T	SRS5214302	SRR9901162	SRP217355_quantifying benthic bacterial activity under low oxygen using h218o stable isotope probing raw sequence reads_microbe sample from uncultured bacterium_	activity;benthic zone;hypoxic;raw;stability	aquatic;sea
	XM2T	SRS5214302	SRR9901189	SRP217355_quantifying benthic bacterial activity under low oxygen using h218o stable isotope probing raw sequence reads_microbe sample from uncultured bacterium_	activity;benthic zone;hypoxic;raw;stability	aquatic;sea
	XM2T	SRS5214302	SRR9901105	SRP217355_quantifying benthic bacterial activity under low oxygen using h218o stable isotope probing raw sequence reads_microbe sample from uncultured bacterium_	activity;benthic zone;hypoxic;raw;stability	aquatic;sea
	XM2T	SRS5214302	SRR9901142	SRP217355_quantifying benthic bacterial activity under low oxygen using h218o stable isotope probing raw sequence reads_microbe sample from uncultured bacterium_	activity;benthic zone;hypoxic;raw;stability	aquatic;sea
	XM2T	SRS5214302	SRR9901120	SRP217355_quantifying benthic bacterial activity under low oxygen using h218o stable isotope probing raw sequence reads_microbe sample from uncultured bacterium_	activity;benthic zone;hypoxic;raw;stability	aquatic;sea
	XM2T	SRS5214302	SRR9901099	SRP217355_quantifying benthic bacterial activity under low oxygen using h218o stable isotope probing raw sequence reads_microbe sample from uncultured bacterium_	activity;benthic zone;hypoxic;raw;stability	aquatic;sea
	XM2T	SRS5214302	SRR9901195	SRP217355_quantifying benthic bacterial activity under low oxygen using h218o stable isotope probing raw sequence reads_microbe sample from uncultured bacterium_	activity;benthic zone;hypoxic;raw;stability	aquatic;sea
	XM2T	ERS1309617	ERR2762167	ERP010882_shotgun sequencing of tara oceans polar circle dna samples corresponding to size fractions for small dna viruses._tara_20131008t1824z_205_combined-events_cast_mes_(491m)_seq-(fecl3)_w<0.22_r110000765_	alcohol;aphotic zone;bleach;clean;concentration;container;discrete;doi;ethanol;filtration;gpwp;holders;incubation;limnic;mesopelagic zone;micrometre-pore-size;micrometres-pore-size;mm-diameter;nitril;ocean;oob;peristaltic;plankton;polar;polycarbonate;polyethersulfone;polymer;pore;precipitation;pressure;pump;refrigerated;room;solution;sterile;storage;temperature;treatment;tube;tubing;tweezers;wash…	aquatic;ocean
	XM2T	SRS5214302	SRR9901211	SRP217355_quantifying benthic bacterial activity under low oxygen using h218o stable isotope probing raw sequence reads_microbe sample from uncultured bacterium_	activity;benthic zone;hypoxic;raw;stability	aquatic;sea
	XM2T	SRS5214302	SRR9901125	SRP217355_quantifying benthic bacterial activity under low oxygen using h218o stable isotope probing raw sequence reads_microbe sample from uncultured bacterium_	activity;benthic zone;hypoxic;raw;stability	aquatic;sea
	XM2T	ERS569718	ERR658188	ERP008491_seasonal assemblages and short-lived blooms in coastal northwest atlantic ocean bacterioplankton_2008_51_	bacterioplankton;bloom;coast;lived;ocean;plankton;sea water;seasonal;short-lived;water	aquatic;ocean|aquatic;sea
	XM2T	SRS5214302	SRR9901161	SRP217355_quantifying benthic bacterial activity under low oxygen using h218o stable isotope probing raw sequence reads_microbe sample from uncultured bacterium_	activity;benthic zone;hypoxic;raw;stability	aquatic;sea
	XM2T	SRS5214302	SRR9901110	SRP217355_quantifying benthic bacterial activity under low oxygen using h218o stable isotope probing raw sequence reads_microbe sample from uncultured bacterium_	activity;benthic zone;hypoxic;raw;stability	aquatic;sea
	XM2T	SRS5214302	SRR9901199	SRP217355_quantifying benthic bacterial activity under low oxygen using h218o stable isotope probing raw sequence reads_microbe sample from uncultured bacterium_	activity;benthic zone;hypoxic;raw;stability	aquatic;sea
	XM2T	SRS5214302	SRR9901116	SRP217355_quantifying benthic bacterial activity under low oxygen using h218o stable isotope probing raw sequence reads_microbe sample from uncultured bacterium_	activity;benthic zone;hypoxic;raw;stability	aquatic;sea
	XM2T	SRS5214302	SRR9901157	SRP217355_quantifying benthic bacterial activity under low oxygen using h218o stable isotope probing raw sequence reads_microbe sample from uncultured bacterium_	activity;benthic zone;hypoxic;raw;stability	aquatic;sea
	XM2T	ERS1305764	ERR1597376	ERP016950_chlorination or chloramination: balancing the regulated thm formation and microbial inactivation in marine aquaculture waters_aquaculture_	aerobic;aquaculture;artificial;balancing;chlorination;evaporation;inactivation;marine;pond;sea water;thm;water	aquatic;marine|aquatic;sea
	XM2T	ERS1305762	ERR1597374	ERP016950_chlorination or chloramination: balancing the regulated thm formation and microbial inactivation in marine aquaculture waters_aquaculture_	aerobic;aquaculture;artificial;balancing;chlorination;evaporation;inactivation;marine;pond;sea water;thm;water	aquatic;marine|aquatic;sea
	XM2T	SRS5214302	SRR9901156	SRP217355_quantifying benthic bacterial activity under low oxygen using h218o stable isotope probing raw sequence reads_microbe sample from uncultured bacterium_	activity;benthic zone;hypoxic;raw;stability	aquatic;sea
	XM2T	SRS2381895	SRR5864980	SRP113511_mesocoms marine planktonic metagenome raw sequence reads__	marine;mesocoms;plankton;raw	aquatic;marine
	XM2T	ERS569713	ERR658183	ERP008491_seasonal assemblages and short-lived blooms in coastal northwest atlantic ocean bacterioplankton_2007_38_	bacterioplankton;bloom;coast;lived;ocean;plankton;sea water;seasonal;short-lived;water	aquatic;ocean|aquatic;sea
	XM2T	SRS5214302	SRR9901191	SRP217355_quantifying benthic bacterial activity under low oxygen using h218o stable isotope probing raw sequence reads_microbe sample from uncultured bacterium_	activity;benthic zone;hypoxic;raw;stability	aquatic;sea
	XM2T	SRS2738724	SRR6352610	SRP126234_metabarcoding surveys of the arctic marine environment__	arctic;marine;water;waterbody	aquatic;marine
	XM2T	SRS5214302	SRR9901207	SRP217355_quantifying benthic bacterial activity under low oxygen using h218o stable isotope probing raw sequence reads_microbe sample from uncultured bacterium_	activity;benthic zone;hypoxic;raw;stability	aquatic;sea
	XM2T	SRS5214302	SRR9901215	SRP217355_quantifying benthic bacterial activity under low oxygen using h218o stable isotope probing raw sequence reads_microbe sample from uncultured bacterium_	activity;benthic zone;hypoxic;raw;stability	aquatic;sea
	XM2T	ERS1305763	ERR1597375	ERP016950_chlorination or chloramination: balancing the regulated thm formation and microbial inactivation in marine aquaculture waters_aquaculture_	aerobic;aquaculture;artificial;balancing;chlorination;evaporation;inactivation;marine;pond;sea water;thm;water	aquatic;marine|aquatic;sea
	XM2T	SRS5214302	SRR9901202	SRP217355_quantifying benthic bacterial activity under low oxygen using h218o stable isotope probing raw sequence reads_microbe sample from uncultured bacterium_	activity;benthic zone;hypoxic;raw;stability	aquatic;sea
	XM2T	ERS1305765	ERR1597377	ERP016950_chlorination or chloramination: balancing the regulated thm formation and microbial inactivation in marine aquaculture waters_aquaculture_	aerobic;aquaculture;artificial;balancing;chlorination;evaporation;inactivation;marine;pond;sea water;thm;water	aquatic;marine|aquatic;sea
	XM2T	SRS5214302	SRR9901158	SRP217355_quantifying benthic bacterial activity under low oxygen using h218o stable isotope probing raw sequence reads_microbe sample from uncultured bacterium_	activity;benthic zone;hypoxic;raw;stability	aquatic;sea
	XM2T	SRS5214302	SRR9901107	SRP217355_quantifying benthic bacterial activity under low oxygen using h218o stable isotope probing raw sequence reads_microbe sample from uncultured bacterium_	activity;benthic zone;hypoxic;raw;stability	aquatic;sea
	XM2T	SRS5214302	SRR9901170	SRP217355_quantifying benthic bacterial activity under low oxygen using h218o stable isotope probing raw sequence reads_microbe sample from uncultured bacterium_	activity;benthic zone;hypoxic;raw;stability	aquatic;sea
	XM2T	ERS327857	ERR315815	ERP003628_shotgun sequencing of tara oceans dna samples corresponding to size fractions for protist_shotgun sequencing of tara oceans dna samples corresponding to size fractions for protists_	ocean;protist;surface;tara	aquatic;ocean
	XM2T	ERS1305766	ERR1597378	ERP016950_chlorination or chloramination: balancing the regulated thm formation and microbial inactivation in marine aquaculture waters_aquaculture_	aerobic;aquaculture;artificial;balancing;chlorination;evaporation;inactivation;marine;pond;sea water;thm;water	aquatic;marine|aquatic;sea
	XM2T	SRS7742587	SRR13090251	SRP293358_seawater microbial communities from the faroe-shetland channel, north-east atlantic ocean - 700msip-hex-2 metagenome_seawater microbial communities from the faroe-shetland channel, north-east atlantic ocean - 700msip-hex-2_	hex;msip;msip-hex;sea water	aquatic;sea
	XM2T	SRS5214302	SRR9901212	SRP217355_quantifying benthic bacterial activity under low oxygen using h218o stable isotope probing raw sequence reads_microbe sample from uncultured bacterium_	activity;benthic zone;hypoxic;raw;stability	aquatic;sea
	XM2T	SRS5214302	SRR9901175	SRP217355_quantifying benthic bacterial activity under low oxygen using h218o stable isotope probing raw sequence reads_microbe sample from uncultured bacterium_	activity;benthic zone;hypoxic;raw;stability	aquatic;sea
	XM2T	ERS569703	ERR658173	ERP008491_seasonal assemblages and short-lived blooms in coastal northwest atlantic ocean bacterioplankton_2005_13_	bacterioplankton;bloom;coast;lived;ocean;plankton;sea water;seasonal;short-lived;water	aquatic;ocean|aquatic;sea
	XM2T	SRS789997	SRR1712521	SRP046227_municipal pensacola beach sand metagenome_mims environmental/metagenome sample from municipal pensacola beach sands os-576_	sand;sea	aquatic;sea
	XM2T	SRS5214302	SRR9901149	SRP217355_quantifying benthic bacterial activity under low oxygen using h218o stable isotope probing raw sequence reads_microbe sample from uncultured bacterium_	activity;benthic zone;hypoxic;raw;stability	aquatic;sea
	XM2T	SRS5214302	SRR9901216	SRP217355_quantifying benthic bacterial activity under low oxygen using h218o stable isotope probing raw sequence reads_microbe sample from uncultured bacterium_	activity;benthic zone;hypoxic;raw;stability	aquatic;sea
	XM2T	SRS5214302	SRR9901117	SRP217355_quantifying benthic bacterial activity under low oxygen using h218o stable isotope probing raw sequence reads_microbe sample from uncultured bacterium_	activity;benthic zone;hypoxic;raw;stability	aquatic;sea
	XM2T	ERS1305767	ERR1597379	ERP016950_chlorination or chloramination: balancing the regulated thm formation and microbial inactivation in marine aquaculture waters_aquaculture_	aerobic;aquaculture;artificial;balancing;chlorination;evaporation;inactivation;marine;pond;sea water;thm;water	aquatic;marine|aquatic;sea
	XM2T	SRS5214302	SRR9901104	SRP217355_quantifying benthic bacterial activity under low oxygen using h218o stable isotope probing raw sequence reads_microbe sample from uncultured bacterium_	activity;benthic zone;hypoxic;raw;stability	aquatic;sea
	XM2T	ERS569712	ERR658182	ERP008491_seasonal assemblages and short-lived blooms in coastal northwest atlantic ocean bacterioplankton_2007_26_	bacterioplankton;bloom;coast;lived;ocean;plankton;sea water;seasonal;short-lived;water	aquatic;ocean|aquatic;sea
	XM2T	SRS5214302	SRR9901138	SRP217355_quantifying benthic bacterial activity under low oxygen using h218o stable isotope probing raw sequence reads_microbe sample from uncultured bacterium_	activity;benthic zone;hypoxic;raw;stability	aquatic;sea
	XM2T	ERS758433	ERR922316	ERP010751_natural variation of pacific oyster hemolymph microbiota at two sites in the wadden sea (texel, netherlands, & sylt, germany) throughout the summer season 2012_seawater sample texel, 2012-08-24_	aquatic;benthic zone;coast;haemolymph;low;marine;mollusc;oyster;reef;salinity;sea;sea water;seasonal;ship;summer;sylt;temperature;texel;tidal;wadden sea;water	aquatic;sea|aquatic;marine
	XM2T	SRS5214302	SRR9901153	SRP217355_quantifying benthic bacterial activity under low oxygen using h218o stable isotope probing raw sequence reads_microbe sample from uncultured bacterium_	activity;benthic zone;hypoxic;raw;stability	aquatic;sea
	XM2T	SRS3229980	SRR7078248	SRP143624_high temporal resolution study of coastal marine microbial communities raw sequence reads_176_	coast;high;marine;raw	aquatic;marine
	XM2T	SRS1577796	SRR3938793	SRP079173_biological impacts of ocean acidification_in2_057water_fucus_	acid;fucus;indoor;ocean;water	aquatic;ocean
	XM2T	SRS5214302	SRR9901094	SRP217355_quantifying benthic bacterial activity under low oxygen using h218o stable isotope probing raw sequence reads_microbe sample from uncultured bacterium_	activity;benthic zone;hypoxic;raw;stability	aquatic;sea
	XM2T	SRS5214302	SRR9901203	SRP217355_quantifying benthic bacterial activity under low oxygen using h218o stable isotope probing raw sequence reads_microbe sample from uncultured bacterium_	activity;benthic zone;hypoxic;raw;stability	aquatic;sea
	XM2T	SRS1539868	SRR3742694	SRP077881_north tip of antarctic peninsula raw sequence reads_d5-8-25m_	antactic;ocean;raw;tip;water	aquatic;ocean
	XM2T	SRS5214302	SRR9901127	SRP217355_quantifying benthic bacterial activity under low oxygen using h218o stable isotope probing raw sequence reads_microbe sample from uncultured bacterium_	activity;benthic zone;hypoxic;raw;stability	aquatic;sea
	XM2T	SRS5214302	SRR9901182	SRP217355_quantifying benthic bacterial activity under low oxygen using h218o stable isotope probing raw sequence reads_microbe sample from uncultured bacterium_	activity;benthic zone;hypoxic;raw;stability	aquatic;sea
	XM2T	ERS1309617	ERR2762168	ERP010882_shotgun sequencing of tara oceans polar circle dna samples corresponding to size fractions for small dna viruses._tara_20131008t1824z_205_combined-events_cast_mes_(491m)_seq-(fecl3)_w<0.22_r110000765_	alcohol;aphotic zone;bleach;clean;concentration;container;discrete;doi;ethanol;filtration;gpwp;holders;incubation;limnic;mesopelagic zone;micrometre-pore-size;micrometres-pore-size;mm-diameter;nitril;ocean;oob;peristaltic;plankton;polar;polycarbonate;polyethersulfone;polymer;pore;precipitation;pressure;pump;refrigerated;room;solution;sterile;storage;temperature;treatment;tube;tubing;tweezers;wash…	aquatic;ocean
	XM2T	ERS1305751	ERR1597363	ERP016950_chlorination or chloramination: balancing the regulated thm formation and microbial inactivation in marine aquaculture waters_aquaculture_	aerobic;aquaculture;artificial;balancing;chlorination;evaporation;inactivation;marine;pond;sea water;thm;water	aquatic;marine|aquatic;sea
	XM2T	SRS5214302	SRR9901184	SRP217355_quantifying benthic bacterial activity under low oxygen using h218o stable isotope probing raw sequence reads_microbe sample from uncultured bacterium_	activity;benthic zone;hypoxic;raw;stability	aquatic;sea
	XM2T	SRS5214302	SRR9901174	SRP217355_quantifying benthic bacterial activity under low oxygen using h218o stable isotope probing raw sequence reads_microbe sample from uncultured bacterium_	activity;benthic zone;hypoxic;raw;stability	aquatic;sea
	XM2T	SRS2738647	SRR6352282	SRP126234_metabarcoding surveys of the arctic marine environment__	arctic;marine;water;waterbody	aquatic;marine
	XM2T	ERS569707	ERR658177	ERP008491_seasonal assemblages and short-lived blooms in coastal northwest atlantic ocean bacterioplankton_2006_13_	bacterioplankton;bloom;coast;lived;ocean;plankton;sea water;seasonal;short-lived;water	aquatic;ocean|aquatic;sea
	XM2T	ERS4237916	ERR3813545	ERP119347_prokaryotic composition_envision project_prok_filter_465_	envision;filtration;marine;pelagic zone;sea water;suc;water	aquatic;marine|aquatic;sea
	XM2T	ERS1309881	ERR2762184	ERP010882_shotgun sequencing of tara oceans polar circle dna samples corresponding to size fractions for small dna viruses._tara_20131027t1630z_210_combined-events_cast_mes_(391m)_seq-(fecl3)_w<0.22_r110001583_	alcohol;aphotic zone;bleach;clean;concentration;container;discrete;doi;ethanol;filtration;gpwp;holders;incubation;limnic;mesopelagic zone;micrometre-pore-size;micrometres-pore-size;mm-diameter;nitril;ocean;oob;peristaltic;plankton;polar;polycarbonate;polyethersulfone;polymer;pore;precipitation;pressure;pump;refrigerated;room;solution;sterile;storage;temperature;treatment;tube;tubing;tweezers;wash…	aquatic;ocean
	XM2T	SRS5214302	SRR9901210	SRP217355_quantifying benthic bacterial activity under low oxygen using h218o stable isotope probing raw sequence reads_microbe sample from uncultured bacterium_	activity;benthic zone;hypoxic;raw;stability	aquatic;sea
	XM2T	ERS4237923	ERR3813552	ERP119347_prokaryotic composition_envision project_prok_filter_472_	envision;filtration;marine;pelagic zone;sea water;suc;water	aquatic;marine|aquatic;sea
	XM2T	ERS4237921	ERR3813550	ERP119347_prokaryotic composition_envision project_prok_filter_470_	envision;filtration;marine;pelagic zone;sea water;suc;water	aquatic;marine|aquatic;sea
	XM2T	SRS1577591	SRR3938935	SRP079173_biological impacts of ocean acidification_in2_182water_fucus_	acid;fucus;indoor;ocean;water	aquatic;ocean
	XM2T	SRS3003247	SRR6787542	SRP133582_coupling biogeochemical process rates and metagenomic blueprints of coastal bacterial assemblages in the context of environmental change in the baltic sea metagenome_tv tend7 378_	baltic;coast;sea;tend	aquatic;sea
	XM2T	ERS1305748	ERR1597360	ERP016950_chlorination or chloramination: balancing the regulated thm formation and microbial inactivation in marine aquaculture waters_aquaculture_	aerobic;aquaculture;artificial;balancing;chlorination;evaporation;inactivation;marine;pond;sea water;thm;water	aquatic;marine|aquatic;sea
	XM2T	SRS5214302	SRR9901206	SRP217355_quantifying benthic bacterial activity under low oxygen using h218o stable isotope probing raw sequence reads_microbe sample from uncultured bacterium_	activity;benthic zone;hypoxic;raw;stability	aquatic;sea
	XM2T	SRS1505209	SRR3669434	SRP076591_seawater metagenome targeted loci environmental__	ocean;sea water	aquatic;ocean|aquatic;sea
	XM2T	SRS5214302	SRR9901130	SRP217355_quantifying benthic bacterial activity under low oxygen using h218o stable isotope probing raw sequence reads_microbe sample from uncultured bacterium_	activity;benthic zone;hypoxic;raw;stability	aquatic;sea
	XM2T	ERS1261547	ERR1543932	ERP016541_defining seasonal marine microbial community dynamics_defining seasonal marine microbial community dynamics_	marine;sea water;seasonal;surface;water	aquatic;marine|aquatic;sea
	XM2T	SRS5214302	SRR9901136	SRP217355_quantifying benthic bacterial activity under low oxygen using h218o stable isotope probing raw sequence reads_microbe sample from uncultured bacterium_	activity;benthic zone;hypoxic;raw;stability	aquatic;sea
	XM2T	SRS5214302	SRR9901090	SRP217355_quantifying benthic bacterial activity under low oxygen using h218o stable isotope probing raw sequence reads_microbe sample from uncultured bacterium_	activity;benthic zone;hypoxic;raw;stability	aquatic;sea
	XM2T	SRS1434307	SRR3499950	SRP075254_marine metagenome raw sequence reads_ce1_094water_	benthic zone;marine;mesocosm;outdoor;raw;sea;water	aquatic;sea|aquatic;marine
	XM2T	SRS5214302	SRR9901190	SRP217355_quantifying benthic bacterial activity under low oxygen using h218o stable isotope probing raw sequence reads_microbe sample from uncultured bacterium_	activity;benthic zone;hypoxic;raw;stability	aquatic;sea
	XM2T	SRS5214302	SRR9901176	SRP217355_quantifying benthic bacterial activity under low oxygen using h218o stable isotope probing raw sequence reads_microbe sample from uncultured bacterium_	activity;benthic zone;hypoxic;raw;stability	aquatic;sea
	XM2T	SRS7233076	SRR12486060	SRP278227_formation of petroleum-derived dissolved organic matter following chemical herder application and in-situ burning at high latitudes: molecular composition correlated with seawater microbial community diversity__	burn;dissolution;high;organic;petroleum;sea water	aquatic;sea
	XM2T	ERS1308540	ERR2762112	ERP010882_shotgun sequencing of tara oceans polar circle dna samples corresponding to size fractions for small dna viruses._tara_20130610t0838z_163_combined-events_cast_mes_(499m)_seq-(fecl3)_w<0.22_r110002060_	alcohol;aphotic zone;bleach;clean;concentration;container;discrete;doi;ethanol;filtration;gpwp;holders;incubation;limnic;mesopelagic zone;micrometre-pore-size;micrometres-pore-size;mm-diameter;nitril;ocean;oob;peristaltic;plankton;polar;polycarbonate;polyethersulfone;polymer;pore;precipitation;pressure;pump;refrigerated;room;solution;sterile;storage;temperature;treatment;tube;tubing;tweezers;wash…	aquatic;ocean
	XM2T	SRS5214302	SRR9901134	SRP217355_quantifying benthic bacterial activity under low oxygen using h218o stable isotope probing raw sequence reads_microbe sample from uncultured bacterium_	activity;benthic zone;hypoxic;raw;stability	aquatic;sea
	XM2T	SRS5214302	SRR9901106	SRP217355_quantifying benthic bacterial activity under low oxygen using h218o stable isotope probing raw sequence reads_microbe sample from uncultured bacterium_	activity;benthic zone;hypoxic;raw;stability	aquatic;sea
	XM2T	SRS1100093	SRR2594394	SRP064501_sea water virus genome sequencing and assembly_metagenome profiling in the goseong bay, korea on september, 2014_	bay;sea water;virus	aquatic;sea
	XM2T	ERS758432	ERR922317	ERP010751_natural variation of pacific oyster hemolymph microbiota at two sites in the wadden sea (texel, netherlands, & sylt, germany) throughout the summer season 2012_seawater sample texel, 2012-07-27_	aquatic;benthic zone;coast;haemolymph;low;marine;mollusc;oyster;reef;salinity;sea;sea water;seasonal;ship;summer;sylt;temperature;texel;tidal;wadden sea;water	aquatic;sea|aquatic;marine
	XM2T	ERS1305753	ERR1597365	ERP016950_chlorination or chloramination: balancing the regulated thm formation and microbial inactivation in marine aquaculture waters_aquaculture_	aerobic;aquaculture;artificial;balancing;chlorination;evaporation;inactivation;marine;pond;sea water;thm;water	aquatic;marine|aquatic;sea
	XM2T	SRS5214302	SRR9901092	SRP217355_quantifying benthic bacterial activity under low oxygen using h218o stable isotope probing raw sequence reads_microbe sample from uncultured bacterium_	activity;benthic zone;hypoxic;raw;stability	aquatic;sea
	XM2T	ERS1305752	ERR1597364	ERP016950_chlorination or chloramination: balancing the regulated thm formation and microbial inactivation in marine aquaculture waters_aquaculture_	aerobic;aquaculture;artificial;balancing;chlorination;evaporation;inactivation;marine;pond;sea water;thm;water	aquatic;marine|aquatic;sea
	XM2T	SRS5214302	SRR9901144	SRP217355_quantifying benthic bacterial activity under low oxygen using h218o stable isotope probing raw sequence reads_microbe sample from uncultured bacterium_	activity;benthic zone;hypoxic;raw;stability	aquatic;sea
	XM2T	ERS1305749	ERR1597361	ERP016950_chlorination or chloramination: balancing the regulated thm formation and microbial inactivation in marine aquaculture waters_aquaculture_	aerobic;aquaculture;artificial;balancing;chlorination;evaporation;inactivation;marine;pond;sea water;thm;water	aquatic;marine|aquatic;sea
	XM2T	SRS5214302	SRR9901133	SRP217355_quantifying benthic bacterial activity under low oxygen using h218o stable isotope probing raw sequence reads_microbe sample from uncultured bacterium_	activity;benthic zone;hypoxic;raw;stability	aquatic;sea
	XM2T	SRS5214302	SRR9901146	SRP217355_quantifying benthic bacterial activity under low oxygen using h218o stable isotope probing raw sequence reads_microbe sample from uncultured bacterium_	activity;benthic zone;hypoxic;raw;stability	aquatic;sea
	XM2T	SRS5214302	SRR9901091	SRP217355_quantifying benthic bacterial activity under low oxygen using h218o stable isotope probing raw sequence reads_microbe sample from uncultured bacterium_	activity;benthic zone;hypoxic;raw;stability	aquatic;sea
	XM2T	SRS1505192	SRR3669616	SRP076591_seawater metagenome targeted loci environmental__	ocean;sea water	aquatic;ocean|aquatic;sea
	XM2T	SRS5214302	SRR9901192	SRP217355_quantifying benthic bacterial activity under low oxygen using h218o stable isotope probing raw sequence reads_microbe sample from uncultured bacterium_	activity;benthic zone;hypoxic;raw;stability	aquatic;sea
	XM2T	SRS3229967	SRR7078261	SRP143624_high temporal resolution study of coastal marine microbial communities raw sequence reads_346_	coast;high;marine;raw	aquatic;marine
	XM2T	ERS569711	ERR658181	ERP008491_seasonal assemblages and short-lived blooms in coastal northwest atlantic ocean bacterioplankton_2007_13_	bacterioplankton;bloom;coast;lived;ocean;plankton;sea water;seasonal;short-lived;water	aquatic;ocean|aquatic;sea
	XM2T	SRS1100095	SRR2594395	SRP064501_sea water virus genome sequencing and assembly_metagenome profiling in the goseong bay, korea on december, 2014_	bay;sea water;virus	aquatic;sea
	XM2T	ERS4237929	ERR3813558	ERP119347_prokaryotic composition_envision project_prok_filter_478_	envision;filtration;i+b;marine;pelagic zone;sea water;water	aquatic;marine|aquatic;sea
	XM2T	ERS1305750	ERR1597362	ERP016950_chlorination or chloramination: balancing the regulated thm formation and microbial inactivation in marine aquaculture waters_aquaculture_	aerobic;aquaculture;artificial;balancing;chlorination;evaporation;inactivation;marine;pond;sea water;thm;water	aquatic;marine|aquatic;sea
	XM2T	ERS1309764	ERR2762180	ERP010882_shotgun sequencing of tara oceans polar circle dna samples corresponding to size fractions for small dna viruses._tara_20131023t1025z_209_event_pump_srf_(5m)_seq-(fecl3)_w<0.22_r110001606_	alcohol;bleach;clean;concentration;container;discrete;doi;ethanol;filtration;gpwp;holders;incubation;limnic;micrometre-pore-size;micrometres-pore-size;mm-diameter;nitril;ocean;oob;peristaltic;photic zone;plankton;polar;polycarbonate;polyethersulfone;polymer;pore;precipitation;pressure;pump;refrigerated;room;solution;sterile;storage;temperature;treatment;tube;tubing;tweezers;wash;zone	aquatic;ocean
	XM2T	SRS1577495	SRR3938838	SRP079173_biological impacts of ocean acidification_in2_093water_fucus_	acid;fucus;indoor;ocean;water	aquatic;ocean
	XM2T	SRS993300	SRR2103948	SRP061219_pelagic microbial community sample from north sea - cogito itags plate 4 random survey__	marine;neritic zone;pelagic zone;plate;sea water;sub-surface;water;zone	aquatic;marine|aquatic;sea
	XM2T	SRS3229853	SRR7078373	SRP143624_high temporal resolution study of coastal marine microbial communities raw sequence reads_191_	coast;high;marine;raw	aquatic;marine
	XM2T	SRS5214302	SRR9901147	SRP217355_quantifying benthic bacterial activity under low oxygen using h218o stable isotope probing raw sequence reads_microbe sample from uncultured bacterium_	activity;benthic zone;hypoxic;raw;stability	aquatic;sea
	XM2T	SRS5214302	SRR9901132	SRP217355_quantifying benthic bacterial activity under low oxygen using h218o stable isotope probing raw sequence reads_microbe sample from uncultured bacterium_	activity;benthic zone;hypoxic;raw;stability	aquatic;sea
	XM2T	SRS1434303	SRR3499946	SRP075254_marine metagenome raw sequence reads_ce1_090water_	benthic zone;marine;mesocosm;outdoor;raw;sea;water	aquatic;sea|aquatic;marine
	XM2T	ERS4237711	ERR3813340	ERP119347_prokaryotic composition_envision project_prok_stvx_060_	envision;i+b;marine;pelagic zone;sea water;stvx;water	aquatic;marine|aquatic;sea
	XM2T	ERS4237922	ERR3813551	ERP119347_prokaryotic composition_envision project_prok_filter_471_	envision;filtration;marine;pelagic zone;sea water;suc;water	aquatic;marine|aquatic;sea
	XM2T	ERS1247905	ERR1530746	ERP016464_bergen ocean acidification mesocosms_bergen ocean acidification mesocosms_	acid;marine;mesocosm;ocean;sea water;water	aquatic;marine|aquatic;ocean|aquatic;sea
	XM2T	SRS1905344	SRR5155511	SRP096276_patagonian fjord prokaryote community__	fjord;inlet;patagonian
	XM2T	ERS4237924	ERR3813553	ERP119347_prokaryotic composition_envision project_prok_filter_473_	envision;filtration;marine;pelagic zone;sea water;suc;water	aquatic;marine|aquatic;sea
	XM2T	ERS327857	ERR315822	ERP003628_shotgun sequencing of tara oceans dna samples corresponding to size fractions for protist_shotgun sequencing of tara oceans dna samples corresponding to size fractions for protists_	ocean;protist;surface;tara	aquatic;ocean
	XM2T	SRS3229979	SRR7078247	SRP143624_high temporal resolution study of coastal marine microbial communities raw sequence reads_177_	coast;high;marine;raw	aquatic;marine
	XM2T	SRS1505209	SRR3669639	SRP076591_seawater metagenome targeted loci environmental__	ocean;sea water	aquatic;ocean|aquatic;sea
	XM2T	SRS5214302	SRR9901180	SRP217355_quantifying benthic bacterial activity under low oxygen using h218o stable isotope probing raw sequence reads_microbe sample from uncultured bacterium_	activity;benthic zone;hypoxic;raw;stability	aquatic;sea
	XM2T	SRS2350533	SRR5821823	SRP111786_pelagic marine microbial communities from north sea - cogito_mtgs_110512 metagenome_pelagic marine microbial communities from north sea - cogito_mtgs_110512_	marine;mtgs;pelagic zone;sea	aquatic;marine|aquatic;sea
	XM2T	SRS697348	SRR1570927	SRP046227_municipal pensacola beach sand metagenome_mims environmental/metagenome sample from municipal pensacola beach sands os-j604_	sand;sea	aquatic;sea
	XM2T	ERS4237918	ERR3813547	ERP119347_prokaryotic composition_envision project_prok_filter_467_	envision;filtration;marine;pelagic zone;sea water;suc;water	aquatic;marine|aquatic;sea
	XM2T	ERS1309881	ERR2762185	ERP010882_shotgun sequencing of tara oceans polar circle dna samples corresponding to size fractions for small dna viruses._tara_20131027t1630z_210_combined-events_cast_mes_(391m)_seq-(fecl3)_w<0.22_r110001583_	alcohol;aphotic zone;bleach;clean;concentration;container;discrete;doi;ethanol;filtration;gpwp;holders;incubation;limnic;mesopelagic zone;micrometre-pore-size;micrometres-pore-size;mm-diameter;nitril;ocean;oob;peristaltic;plankton;polar;polycarbonate;polyethersulfone;polymer;pore;precipitation;pressure;pump;refrigerated;room;solution;sterile;storage;temperature;treatment;tube;tubing;tweezers;wash…	aquatic;ocean
	XM2T	SRS3229974	SRR7078253	SRP143624_high temporal resolution study of coastal marine microbial communities raw sequence reads_175_	coast;high;marine;raw	aquatic;marine
	XM2T	SRS5214302	SRR9901143	SRP217355_quantifying benthic bacterial activity under low oxygen using h218o stable isotope probing raw sequence reads_microbe sample from uncultured bacterium_	activity;benthic zone;hypoxic;raw;stability	aquatic;sea
	XM2T	SRS3230044	SRR7078182	SRP143624_high temporal resolution study of coastal marine microbial communities raw sequence reads_221_	coast;high;marine;raw	aquatic;marine
	XM2T	SRS1434731	SRR3500008	SRP075254_marine metagenome raw sequence reads_ce2_028water_	benthic zone;marine;mesocosm;outdoor;raw;sea;water	aquatic;sea|aquatic;marine
	XM2T	SRS5214302	SRR9901109	SRP217355_quantifying benthic bacterial activity under low oxygen using h218o stable isotope probing raw sequence reads_microbe sample from uncultured bacterium_	activity;benthic zone;hypoxic;raw;stability	aquatic;sea
	XM2T	SRS5214302	SRR9901102	SRP217355_quantifying benthic bacterial activity under low oxygen using h218o stable isotope probing raw sequence reads_microbe sample from uncultured bacterium_	activity;benthic zone;hypoxic;raw;stability	aquatic;sea
	XM2T	SRS993300	SRR2103949	SRP061219_pelagic microbial community sample from north sea - cogito itags plate 4 random survey__	marine;neritic zone;pelagic zone;plate;sea water;sub-surface;water;zone	aquatic;marine|aquatic;sea
	XM2T	SRS5214302	SRR9901177	SRP217355_quantifying benthic bacterial activity under low oxygen using h218o stable isotope probing raw sequence reads_microbe sample from uncultured bacterium_	activity;benthic zone;hypoxic;raw;stability	aquatic;sea
	XM2T	SRS3439414	SRR7384008	SRP150917_microbial community related to oil biodegradation in arctic sea ice and seawater (sw greenland)__	arctic;association;degradation;greenland;hydrocarbon;oil;sea ice;sea water	aquatic;sea
	XM2T	SRS3230146	SRR7078675	SRP143624_high temporal resolution study of coastal marine microbial communities raw sequence reads_169_	coast;high;marine;raw	aquatic;marine
	XM2T	SRS5214302	SRR9901103	SRP217355_quantifying benthic bacterial activity under low oxygen using h218o stable isotope probing raw sequence reads_microbe sample from uncultured bacterium_	activity;benthic zone;hypoxic;raw;stability	aquatic;sea
	XM2T	SRS5214302	SRR9901172	SRP217355_quantifying benthic bacterial activity under low oxygen using h218o stable isotope probing raw sequence reads_microbe sample from uncultured bacterium_	activity;benthic zone;hypoxic;raw;stability	aquatic;sea
	XM2T	SRS1577595	SRR3938939	SRP079173_biological impacts of ocean acidification_in2_186water_ps_	acid;indoor;ocean;water	aquatic;ocean
	XM2T	SRS3003225	SRR6787563	SRP133582_coupling biogeochemical process rates and metagenomic blueprints of coastal bacterial assemblages in the context of environmental change in the baltic sea metagenome_hl tend6 171_	baltic;coast;sea;tend	aquatic;sea
	XM2T	SRS5214302	SRR9901155	SRP217355_quantifying benthic bacterial activity under low oxygen using h218o stable isotope probing raw sequence reads_microbe sample from uncultured bacterium_	activity;benthic zone;hypoxic;raw;stability	aquatic;sea
	XM2T	ERS4237847	ERR3813476	ERP119347_prokaryotic composition_envision project_prok_stvx_196_	envision;i+b;marine;pelagic zone;sea water;stvx;water	aquatic;marine|aquatic;sea
	XM2T	SRS5214302	SRR9901154	SRP217355_quantifying benthic bacterial activity under low oxygen using h218o stable isotope probing raw sequence reads_microbe sample from uncultured bacterium_	activity;benthic zone;hypoxic;raw;stability	aquatic;sea
	XM2T	SRS993301	SRR2104019	SRP061220_pelagic microbial community sample from north sea - cogito itags plate 3 random survey__	marine;neritic zone;pelagic zone;plate;sea water;sub-surface;water;zone	aquatic;marine|aquatic;sea
	XM2T	SRS4305390	SRR8504022	SRP182862_seasonal and spatial distribution of microbial community in sishili bay, yellow sea of china__	bay;sea;seasonal	aquatic;sea
	XM2T	SRS3230359	SRR7078461	SRP143624_high temporal resolution study of coastal marine microbial communities raw sequence reads_532_	coast;high;marine;raw	aquatic;marine
	XM2T	ERS4237848	ERR3813477	ERP119347_prokaryotic composition_envision project_prok_stvx_197_	envision;i+b;marine;pelagic zone;sea water;stvx;water	aquatic;marine|aquatic;sea
	XM2T	SRS5214302	SRR9901126	SRP217355_quantifying benthic bacterial activity under low oxygen using h218o stable isotope probing raw sequence reads_microbe sample from uncultured bacterium_	activity;benthic zone;hypoxic;raw;stability	aquatic;sea
	XM2T	SRS789984	SRR1712520	SRP046227_municipal pensacola beach sand metagenome_mims environmental/metagenome sample from municipal pensacola beach sands os-573_	sand;sea	aquatic;sea
	XM2T	SRS5214302	SRR9901178	SRP217355_quantifying benthic bacterial activity under low oxygen using h218o stable isotope probing raw sequence reads_microbe sample from uncultured bacterium_	activity;benthic zone;hypoxic;raw;stability	aquatic;sea
	XM2T	SRS5214302	SRR9901124	SRP217355_quantifying benthic bacterial activity under low oxygen using h218o stable isotope probing raw sequence reads_microbe sample from uncultured bacterium_	activity;benthic zone;hypoxic;raw;stability	aquatic;sea
	XM2T	SRS3229913	SRR7078315	SRP143624_high temporal resolution study of coastal marine microbial communities raw sequence reads_439_	coast;high;marine;raw	aquatic;marine
	XM2T	SRS5214302	SRR9901194	SRP217355_quantifying benthic bacterial activity under low oxygen using h218o stable isotope probing raw sequence reads_microbe sample from uncultured bacterium_	activity;benthic zone;hypoxic;raw;stability	aquatic;sea
	XM2T	SRS5214302	SRR9901205	SRP217355_quantifying benthic bacterial activity under low oxygen using h218o stable isotope probing raw sequence reads_microbe sample from uncultured bacterium_	activity;benthic zone;hypoxic;raw;stability	aquatic;sea
	XM2T	SRS5214302	SRR9901186	SRP217355_quantifying benthic bacterial activity under low oxygen using h218o stable isotope probing raw sequence reads_microbe sample from uncultured bacterium_	activity;benthic zone;hypoxic;raw;stability	aquatic;sea
	XM2T	ERS1247956	ERR1530797	ERP016464_bergen ocean acidification mesocosms_bergen ocean acidification mesocosms_	acid;marine;mesocosm;ocean;sea water;water	aquatic;marine|aquatic;ocean|aquatic;sea
	XM2T	SRS1577500	SRR3938850	SRP079173_biological impacts of ocean acidification_in2_097water_fucus_	acid;fucus;indoor;ocean;water	aquatic;ocean
	XM2T	SRS5881831	SRR10762491	SRP238644_seawater metagenome raw sequence reads_metagenome or environmental sample from 16s_	raw;sea water	aquatic;sea
	XM2T	SRS1577606	SRR3938946	SRP079173_biological impacts of ocean acidification_in2_193water_fucus_	acid;fucus;indoor;ocean;water	aquatic;ocean
	XM2T	SRS4109951	SRR8284892	SRP172697_studies of microbial communities associated with pyropia and seawater_seawater_	association;pyropia;sea water	aquatic;sea
	XM2T	SRS3705401	SRR7743271	SRP158652_profiles of quorum sensing related sequences in phycospheric microorganisms during a marine dinoflagellate bloom, determined by a metagenomic approach__	bloom;dinoflagellate;marine;phycospheric;sensing	aquatic;marine
	XM2T	SRS993301	SRR2104018	SRP061220_pelagic microbial community sample from north sea - cogito itags plate 3 random survey__	marine;neritic zone;pelagic zone;plate;sea water;sub-surface;water;zone	aquatic;marine|aquatic;sea
	XM2T	ERS3334813	ERR3245510	ERP114448_water microbiome characterization of several habitats of the lagoon of aveiro (pt)_wl.1_	channel;lagoon;pond;water	aquatic
	XM2T	SRS5214302	SRR9901152	SRP217355_quantifying benthic bacterial activity under low oxygen using h218o stable isotope probing raw sequence reads_microbe sample from uncultured bacterium_	activity;benthic zone;hypoxic;raw;stability	aquatic;sea
	XM2T	SRS1577559	SRR3938905	SRP079173_biological impacts of ocean acidification_in2_152water_fucus_	acid;fucus;indoor;ocean;water	aquatic;ocean
	XM2T	SRS3439372	SRR7384051	SRP150917_microbial community related to oil biodegradation in arctic sea ice and seawater (sw greenland)__	arctic;association;degradation;greenland;hydrocarbon;oil;sea ice;sea water	aquatic;sea
	XM2T	SRS5214302	SRR9901217	SRP217355_quantifying benthic bacterial activity under low oxygen using h218o stable isotope probing raw sequence reads_microbe sample from uncultured bacterium_	activity;benthic zone;hypoxic;raw;stability	aquatic;sea
	XM2T	SRS3230036	SRR7078188	SRP143624_high temporal resolution study of coastal marine microbial communities raw sequence reads_217_	coast;high;marine;raw	aquatic;marine
	XM2T	ERS1309836	ERR2762188	ERP010882_shotgun sequencing of tara oceans polar circle dna samples corresponding to size fractions for small dna viruses._tara_20131027t1016z_210_event_pump_srf_(5m)_seq-(fecl3)_w<0.22_r110001592_	alcohol;bleach;chlorophyll;clean;concentration;container;discrete;doi;ethanol;filtration;fluorescence;gpwp;holders;incubation;limnic;micrometre-pore-size;micrometres-pore-size;mm-diameter;nitril;ocean;oob;peristaltic;photic zone;plankton;polar;polycarbonate;polyethersulfone;polymer;pore;precipitation;pressure;pump;refrigerated;room;solution;sterile;storage;temperature;treatment;tube;tubing;tweeze…	aquatic;ocean
	XM2T	ERS1305769	ERR1597381	ERP016950_chlorination or chloramination: balancing the regulated thm formation and microbial inactivation in marine aquaculture waters_aquaculture_	aerobic;aquaculture;artificial;balancing;chlorination;evaporation;inactivation;marine;pond;sea water;thm;water	aquatic;marine|aquatic;sea
	XM2T	SRS1434386	SRR3500082	SRP075254_marine metagenome raw sequence reads_ce3_002water_	benthic zone;marine;mesocosm;outdoor;raw;sea;water	aquatic;sea|aquatic;marine
	XM2T	SRS1905350	SRR5155517	SRP096276_patagonian fjord prokaryote community__	fjord;inlet;patagonian
	XM2T	SRS1577557	SRR3938899	SRP079173_biological impacts of ocean acidification_in2_146water_fucus_	acid;fucus;indoor;ocean;water	aquatic;ocean
	XM2T	SRS5214302	SRR9901200	SRP217355_quantifying benthic bacterial activity under low oxygen using h218o stable isotope probing raw sequence reads_microbe sample from uncultured bacterium_	activity;benthic zone;hypoxic;raw;stability	aquatic;sea
	XM2T	SRS993300	SRR2103898	SRP061219_pelagic microbial community sample from north sea - cogito itags plate 4 random survey__	marine;neritic zone;pelagic zone;plate;sea water;sub-surface;water;zone	aquatic;marine|aquatic;sea
	XM2T	SRS3230009	SRR7078217	SRP143624_high temporal resolution study of coastal marine microbial communities raw sequence reads_65_	coast;high;marine;raw	aquatic;marine
	XM2T	SRS6339195	SRR11350922	SRP253339_study of microbial diversity on aquaculture ecosystem_sequencing of 16s rrna gene from seawater or biofilm samples: seawater of tank 1 at week 19_	aquaculture;biofilm;realized;sea water	aquatic;sea
	XM2T	SRS3439405	SRR7384041	SRP150917_microbial community related to oil biodegradation in arctic sea ice and seawater (sw greenland)__	arctic;association;degradation;greenland;hydrocarbon;oil;sea ice;sea water	aquatic;sea
	XM2T	SRS2350516	SRR5821798	SRP111779_pelagic marine microbial communities from north sea - cogito_mtgs_110404 metagenome_pelagic marine microbial communities from north sea - cogito_mtgs_110404_	marine;mtgs;pelagic zone;sea	aquatic;marine|aquatic;sea
	XM2T	ERS1775636	ERR1995711	ERP023336_dissolved compounds excreted by copepods reshape the diversity and the activity of marine bacterioplankton community_promo_	activity;bacterioplankton;copepod;dissolution;excretion;marine;plankton;reshape	aquatic;marine
	XM2T	SRS2350518	SRR5821800	SRP111781_pelagic marine microbial communities from north sea - cogito_mtgs_110506 metagenome_pelagic marine microbial communities from north sea - cogito_mtgs_110506_	marine;mtgs;pelagic zone;sea	aquatic;marine|aquatic;sea
	XM2T	ERS4581518	ERR4173800	ERP121880_south african marine edna 2017_p.du.3_	coast;marine;sea water;water	aquatic;marine|aquatic;sea
	XM2T	SRS2352136	SRR5823504	SRP111836_mediterranean contaminated pelagic communities__	contaminated;pelagic zone	aquatic;sea
	XM2T	SRS3229998	SRR7078228	SRP143624_high temporal resolution study of coastal marine microbial communities raw sequence reads_518_	coast;high;marine;raw	aquatic;marine
	XM2T	SRS4305713	SRR8504312	SRP182862_seasonal and spatial distribution of microbial community in sishili bay, yellow sea of china__	bay;sea;seasonal	aquatic;sea
	XM2T	DRS147732	DRR200029	DRP006335_prokaryotes in the coastal waters_1605f38_	coast;marine;sea water;water	aquatic;marine|aquatic;sea
	XM2T	ERS1247951	ERR1530792	ERP016464_bergen ocean acidification mesocosms_bergen ocean acidification mesocosms_	acid;marine;mesocosm;ocean;sea water;water	aquatic;marine|aquatic;ocean|aquatic;sea
	XM2T	SRS5431068	SRR10177428	SRP223165_bacteria in dalian jinshitan seawater raw sequence reads__	dalian;jinshitan;raw;sea water	aquatic;sea
	XM2T	SRS1577547	SRR3938892	SRP079173_biological impacts of ocean acidification_in2_139water_fucus_	acid;fucus;indoor;ocean;water	aquatic;ocean
	XM2T	SRS1577564	SRR3938907	SRP079173_biological impacts of ocean acidification_in2_154water_ps_	acid;indoor;ocean;water	aquatic;ocean
	XM2T	SRS1505218	SRR3669443	SRP076591_seawater metagenome targeted loci environmental__	ocean;sea water	aquatic;ocean|aquatic;sea
	XM2T	SRS5431052	SRR10177444	SRP223165_bacteria in dalian jinshitan seawater raw sequence reads__	dalian;jinshitan;raw;sea water	aquatic;sea
	XM2T	ERS1309715	ERR2762177	ERP010882_shotgun sequencing of tara oceans polar circle dna samples corresponding to size fractions for small dna viruses._tara_20131020t1034z_208_event_pump_srf_(5m)_seq-(fecl3)_w<0.22_r110001632_	alcohol;bleach;chlorophyll;clean;concentration;container;discrete;doi;ethanol;filtration;fluorescence;gpwp;holders;incubation;limnic;micrometre-pore-size;micrometres-pore-size;mm-diameter;nitril;ocean;oob;peristaltic;photic zone;plankton;polar;polycarbonate;polyethersulfone;polymer;pore;precipitation;pressure;pump;refrigerated;room;solution;sterile;storage;temperature;treatment;tube;tubing;tweeze…	aquatic;ocean
	XM2T	SRS1505218	SRR3669663	SRP076591_seawater metagenome targeted loci environmental__	ocean;sea water	aquatic;ocean|aquatic;sea
	XM2T	SRS1434671	SRR3500010	SRP075254_marine metagenome raw sequence reads_ce2_030water_	benthic zone;marine;mesocosm;outdoor;raw;sea;water	aquatic;sea|aquatic;marine
	XM2T	SRS993300	SRR2103899	SRP061219_pelagic microbial community sample from north sea - cogito itags plate 4 random survey__	marine;neritic zone;pelagic zone;plate;sea water;sub-surface;water;zone	aquatic;marine|aquatic;sea
	XM2T	SRS6768850	SRR11922360	SRP265889_persian gulf metagenome_khark water_	gulf;inlet;water	aquatic
	XM2T	SRS3606255	SRR7617334	SRP155443_a phylogenomic analysis of 270 marine group ii archaea (poseidoniales ord. nov.)__	chlorophyll;deep;dichloromethane;marine;ord;sea water	aquatic;marine|aquatic;sea
	XM2T	SRS1765151	SRR4458011	SRP092195_programmed cell death in the ross sea__	death;ross;sea	aquatic;sea
	XM2T	ERS1305768	ERR1597380	ERP016950_chlorination or chloramination: balancing the regulated thm formation and microbial inactivation in marine aquaculture waters_aquaculture_	aerobic;aquaculture;artificial;balancing;chlorination;evaporation;inactivation;marine;pond;sea water;thm;water	aquatic;marine|aquatic;sea
	XM2T	SRS4724615	SRR9015088	SRP195340_seawater and aerosol metagenome metagenome_ms16_17mara_sml_pa_rna_	aerosol;mara;sea water;sml	aquatic;sea
	XM2T	ERS2402666	ERR2518044	ERP107573_sip profiles for april spot_m6.10_	bay;sea water;spot;stability;surface;water	aquatic;sea
	XM2T	SRS5881831	SRR10762500	SRP238644_seawater metagenome raw sequence reads_metagenome or environmental sample from 16s_	raw;sea water	aquatic;sea
	XM2T	SRS1577790	SRR3938787	SRP079173_biological impacts of ocean acidification_in2_051water_fucus_	acid;fucus;indoor;ocean;water	aquatic;ocean
	XM2T	SRS1434302	SRR3499945	SRP075254_marine metagenome raw sequence reads_ce1_089water_	benthic zone;marine;mesocosm;outdoor;raw;sea;water	aquatic;sea|aquatic;marine
	XM2T	SRS4724753	SRR9014951	SRP195340_seawater and aerosol metagenome metagenome_ms16_17marb_sml_fl_rna_	aerosol;marb;sea water;sml	aquatic;sea
	XM2T	ERS5290534	ERR4801886	ERP117915_16s rrna amplicon study aquahealth 2017_mkv11_	artificial;coast;sea;sea water	aquatic;sea
	XM2T	SRS5881831	SRR10762506	SRP238644_seawater metagenome raw sequence reads_metagenome or environmental sample from 16s_	raw;sea water	aquatic;sea
	XM2T	SRS5881831	SRR10762498	SRP238644_seawater metagenome raw sequence reads_metagenome or environmental sample from 16s_	raw;sea water	aquatic;sea
	XM2T	SRS993301	SRR2104058	SRP061220_pelagic microbial community sample from north sea - cogito itags plate 3 random survey__	marine;neritic zone;pelagic zone;plate;sea water;sub-surface;water;zone	aquatic;marine|aquatic;sea
	XM2T	SRS1577507	SRR3938857	SRP079173_biological impacts of ocean acidification_in2_104water_fucus_	acid;fucus;indoor;ocean;water	aquatic;ocean
	XM2T	ERS1305770	ERR1597382	ERP016950_chlorination or chloramination: balancing the regulated thm formation and microbial inactivation in marine aquaculture waters_aquaculture_	aerobic;aquaculture;artificial;balancing;chlorination;evaporation;inactivation;marine;pond;sea water;thm;water	aquatic;marine|aquatic;sea
	XM2T	SRS5553156	SRR10322317	SRP226577_bacterial community diversity of seawater environment_shs2-2_	sea water;shs	aquatic;sea
	XM2T	SRS1434730	SRR3500007	SRP075254_marine metagenome raw sequence reads_ce2_027water_	benthic zone;marine;mesocosm;outdoor;raw;sea;water	aquatic;sea|aquatic;marine
	XM2T	SRS4024712	SRR8167179	SRP076591_seawater metagenome targeted loci environmental_af14_hl11_1m_s_r1_	sea water	aquatic;sea
	XM2T	ERS2794319	ERR2843955	ERP111496_kwangyang bay ocean virome_kwangyang bay ocean virome_	bay;kwangyang;marine;ocean;sea water;virome;virus;water	aquatic;marine|aquatic;ocean|aquatic;sea
	XM2T	SRS1905372	SRR5155539	SRP096276_patagonian fjord prokaryote community__	fjord;inlet;patagonian
	XM2T	SRS4373867	SRR8584784	SRP186097_viromes of mediterranean sea sponges and surrounding seawater__	sea;sea water;sponge;spot;virome;virus	aquatic;sea
	XM2T	SRS1505169	SRR3669395	SRP076591_seawater metagenome targeted loci environmental__	ocean;sea water	aquatic;ocean|aquatic;sea
	XM2T	SRS1434670	SRR3500009	SRP075254_marine metagenome raw sequence reads_ce2_029water_	benthic zone;marine;mesocosm;outdoor;raw;sea;water	aquatic;sea|aquatic;marine
	XM2T	SRS4195563	SRR8379200	SRP174741_marine bacterial communities from monterey bay, california, united states - itags 82_s targeted loci_marine bacterial communities from monterey bay, california, united states - itags 82_s_	bay;marine;monterey	aquatic;marine
	XM2T	SRS2352182	SRR5823458	SRP111836_mediterranean contaminated pelagic communities__	contaminated;pelagic zone	aquatic;sea
	XM2T	SRS3229871	SRR7078356	SRP143624_high temporal resolution study of coastal marine microbial communities raw sequence reads_427_	coast;high;marine;raw	aquatic;marine
	XM2T	SRS5754472	SRR10577819	SRP234470_microbiv_article1_mi.m00833_0716.001.fld0367.t1-eau-j2-b-0-22_r1.fastq.gz_	eau;fld;sea water	aquatic;sea
	XM2T	SRS3230055	SRR7078171	SRP143624_high temporal resolution study of coastal marine microbial communities raw sequence reads_374_	coast;high;marine;raw	aquatic;marine
	XM2T	SRS1577506	SRR3938855	SRP079173_biological impacts of ocean acidification_in2_102water_ps_	acid;indoor;ocean;water	aquatic;ocean
	XM2T	SRS5881831	SRR10762505	SRP238644_seawater metagenome raw sequence reads_metagenome or environmental sample from 16s_	raw;sea water	aquatic;sea
	XM2T	SRS4724744	SRR9014959	SRP195340_seawater and aerosol metagenome metagenome_ms16_17marb_sml_t_rna_	aerosol;marb;sea water;sml	aquatic;sea
	XM2T	ERS1247926	ERR1530767	ERP016464_bergen ocean acidification mesocosms_bergen ocean acidification mesocosms_	acid;marine;mesocosm;ocean;sea water;water	aquatic;marine|aquatic;ocean|aquatic;sea
	XM2T	SRS4208655	SRR8394366	SRP175287_microbial community structuring by 2-heptyl-4-quinolone (hhq) during a phytoplankton bloom at the espeland marine biological station in bergen, norway__	bloom;exposure;heptyl;marine;microcosm;phytoplankton;plankton;quinolone	aquatic;marine
	XM2T	ERS1775621	ERR1995696	ERP023336_dissolved compounds excreted by copepods reshape the diversity and the activity of marine bacterioplankton community_promo_	activity;bacterioplankton;copepod;dissolution;excretion;marine;plankton;reshape	aquatic;marine
	XM2T	SRS4724591	SRR9015112	SRP195340_seawater and aerosol metagenome metagenome_ms16_17marb_sml_t_dna_	aerosol;marb;sea water;sml	aquatic;sea
	XM2T	SRS4208641	SRR8394388	SRP175287_microbial community structuring by 2-heptyl-4-quinolone (hhq) during a phytoplankton bloom at the espeland marine biological station in bergen, norway__	bloom;heptyl;hhq;marine;mesocosm;phytoplankton;plankton;quinolone	aquatic;marine
	XM2T	SRS993301	SRR2104034	SRP061220_pelagic microbial community sample from north sea - cogito itags plate 3 random survey__	marine;neritic zone;pelagic zone;plate;sea water;sub-surface;water;zone	aquatic;marine|aquatic;sea
	XM2T	SRS1577541	SRR3938886	SRP079173_biological impacts of ocean acidification_in2_133water_fucus_	acid;fucus;indoor;ocean;water	aquatic;ocean
	XM2T	SRS2738879	SRR6352370	SRP126234_metabarcoding surveys of the arctic marine environment__	arctic;marine;water;waterbody	aquatic;marine
	XM2T	SRS1434704	SRR3499965	SRP075254_marine metagenome raw sequence reads_ce2_001water_	benthic zone;marine;mesocosm;outdoor;raw;sea;water	aquatic;sea|aquatic;marine
	XM2T	SRS1434299	SRR3499942	SRP075254_marine metagenome raw sequence reads_ce1_086water_	benthic zone;marine;mesocosm;outdoor;raw;sea;water	aquatic;sea|aquatic;marine
	XM2T	SRS4724750	SRR9014952	SRP195340_seawater and aerosol metagenome metagenome_ms16_17marb_sml_pa_rna_	aerosol;marb;sea water;sml	aquatic;sea
	XM2T	SRS4179003	SRR8360689	SRP174095_high-resolution microbial diversity mapping of the southern ocean__	high;high-resolution;ocean	aquatic;ocean
	XM2T	SRS4724611	SRR9015093	SRP195340_seawater and aerosol metagenome metagenome_ms16_17mara_sml_t_rna_	aerosol;mara;sea water;sml	aquatic;sea
	XM2T	SRS2998341	SRR6781784	SRP133458_studies of marine microbial dark matter__	dark;marine	aquatic;marine
	XM2T	SRS2998337	SRR6781789	SRP133458_studies of marine microbial dark matter__	dark;marine	aquatic;marine
	XM2T	SRS2217824	SRR5586981	SRP107850_aquatic metagenome targeted locus (loci)__	aquatic	aquatic
	XM2T	ERS492825	ERR868363	ERP006157_amplicon sequencing of tara oceans dna samples corresponding to size fractions for protists._tara_20110804t1833z_124_event_pump_p_s_(5 m)_prot_nuc-dna(100l)_w0.8-5_tara_n000002037_	acid;high;latituden;liquid;longitudee;marine;nitrogen;ocean;peristaltic;plankton;protist;pump;size-fractionated;storage;surface;unicellular;water	aquatic;marine|aquatic;ocean
	XM2T	SRS5881831	SRR10762487	SRP238644_seawater metagenome raw sequence reads_metagenome or environmental sample from 16s_	raw;sea water	aquatic;sea
	XM2T	ERS4581516	ERR4173798	ERP121880_south african marine edna 2017_p.du.1_	coast;marine;sea water;water	aquatic;marine|aquatic;sea
	XM2T	SRS1505227	SRR3669674	SRP076591_seawater metagenome targeted loci environmental__	ocean;sea water	aquatic;ocean|aquatic;sea
	XM2T	SRS1577513	SRR3938861	SRP079173_biological impacts of ocean acidification_in2_108water_ps_	acid;indoor;ocean;water	aquatic;ocean
	XM2T	ERS4581480	ERR4173843	ERP121880_south african marine edna 2017_p.tb.1_	coast;marine;sea water;water	aquatic;marine|aquatic;sea
	XM2T	SRS1505227	SRR3669453	SRP076591_seawater metagenome targeted loci environmental__	ocean;sea water	aquatic;ocean|aquatic;sea
	XM2T	SRS1009800	SRR2124997	SRP060564_bacterial population dynamics in a natural assemblage upon the addition of artificial alginate particles and alginolytic alteromonas macleodii_microcosm_ctr2_	agar;artificial;microcosm;ocean	aquatic;ocean
	XM2T	SRS6658004	SRR11787288	SRP261518_high-throughput sequencing data of the china yellow sea__	high;sea	aquatic;sea
	XM2T	SRS3439394	SRR7384045	SRP150917_microbial community related to oil biodegradation in arctic sea ice and seawater (sw greenland)__	arctic;association;degradation;greenland;hydrocarbon;oil;sea ice;sea water	aquatic;sea
	XM2T	SRS4724585	SRR9015118	SRP195340_seawater and aerosol metagenome metagenome_ms16_17marb_uw_pa_dna_	aerosol;marb;sea water	aquatic;sea
	XM2T	ERS1305756	ERR1597368	ERP016950_chlorination or chloramination: balancing the regulated thm formation and microbial inactivation in marine aquaculture waters_aquaculture_	aerobic;aquaculture;artificial;balancing;chlorination;evaporation;inactivation;marine;pond;sea water;thm;water	aquatic;marine|aquatic;sea
	XM2T	ERS327857	ERR315821	ERP003628_shotgun sequencing of tara oceans dna samples corresponding to size fractions for protist_shotgun sequencing of tara oceans dna samples corresponding to size fractions for protists_	ocean;protist;surface;tara	aquatic;ocean
	XM2T	SRS4305679	SRR8504307	SRP182862_seasonal and spatial distribution of microbial community in sishili bay, yellow sea of china__	bay;sea;seasonal	aquatic;sea
	XM2T	ERS2794308	ERR2843944	ERP111496_kwangyang bay ocean virome_kwangyang bay ocean virome_	bay;kwangyang;marine;ocean;sea water;virome;virus;water	aquatic;marine|aquatic;ocean|aquatic;sea
	XM2T	SRS4305386	SRR8503994	SRP182862_seasonal and spatial distribution of microbial community in sishili bay, yellow sea of china__	bay;sea;seasonal	aquatic;sea
	XM2T	SRS1009803	SRR2125000	SRP060564_bacterial population dynamics in a natural assemblage upon the addition of artificial alginate particles and alginolytic alteromonas macleodii_microcosm_ap2_	agar;artificial;microcosm;ocean	aquatic;ocean
	XM2T	SRS3859904	SRR7944779	SRP162952_high-throughput sequencing of water samples from nanhai no.1 shipwreck__	high;nanhai;shipwreck;water	aquatic
	XM2T	ERS2087862	ERR2262108	ERP106214_low-dose addition of silver nanoparticles stresses marine plankton communities_control day 0_	coast;dosage;low;low-dose;marine;metal;nanoparticle;plankton;sea;sea water;silver;stress;water	aquatic;marine|aquatic;sea
	XM2T	SRS4305676	SRR8504311	SRP182862_seasonal and spatial distribution of microbial community in sishili bay, yellow sea of china__	bay;sea;seasonal	aquatic;sea
	XM2T	SRS4724704	SRR9014999	SRP195340_seawater and aerosol metagenome metagenome_ms16_13mar_sml_t_dna_	aerosol;marine;sea water;sml	aquatic;marine|aquatic;sea
	XM2T	SRS3439415	SRR7384007	SRP150917_microbial community related to oil biodegradation in arctic sea ice and seawater (sw greenland)__	arctic;association;degradation;greenland;hydrocarbon;oil;sea ice;sea water	aquatic;sea
	XM2T	ERS491613	ERR868444	ERP006157_amplicon sequencing of tara oceans dna samples corresponding to size fractions for protists._tara_20110327t1347z_097_event_pump_p_s_(5 m)_prot_nuc-dna(100l)_w0.8-5_tara_n000001522_	acid;high;latituden;liquid;longitudee;marine;nitrogen;ocean;peristaltic;plankton;protist;pump;size-fractionated;storage;surface;unicellular;water	aquatic;marine|aquatic;ocean
	XM2T	ERS1247942	ERR1530783	ERP016464_bergen ocean acidification mesocosms_bergen ocean acidification mesocosms_	acid;marine;mesocosm;ocean;sea water;water	aquatic;marine|aquatic;ocean|aquatic;sea
	XM2T	ERS1309687	ERR2762171	ERP010882_shotgun sequencing of tara oceans polar circle dna samples corresponding to size fractions for small dna viruses._tara_20131012t1802z_206_combined-events_cast_mes_(411m)_seq-(fecl3)_w<0.22_r110002167_	alcohol;aphotic zone;bleach;clean;concentration;container;discrete;doi;ethanol;filtration;gpwp;holders;incubation;limnic;mesopelagic zone;micrometre-pore-size;micrometres-pore-size;mm-diameter;nitril;ocean;oob;peristaltic;plankton;polar;polycarbonate;polyethersulfone;polymer;pore;precipitation;pressure;pump;refrigerated;room;solution;sterile;storage;temperature;treatment;tube;tubing;tweezers;wash…	aquatic;ocean
	XM2T	SRS6338885	SRR11350752	SRP253339_study of microbial diversity on aquaculture ecosystem_sequencing of 16s rrna gene from seawater or biofilm samples: seawater of tank 2 at week 6_	aquaculture;biofilm;realized;sea water	aquatic;sea
	XM2T	ERS3334816	ERR3245513	ERP114448_water microbiome characterization of several habitats of the lagoon of aveiro (pt)_wl.4_	channel;lagoon;pond;water	aquatic
	XM2T	ERS5123122	ERR4653617	ERP124091_terrestrial inputs shape coastal microbial communities in a high arctic fjord (isfjorden, svalbard)_isg_15m_aug_	arctic;coast;fjord;high;inlet;marine;pelagic zone;sea water;terrestrial;water	aquatic;marine|aquatic;sea
	XM2T	SRS2217851	SRR5586953	SRP107850_aquatic metagenome targeted locus (loci)__	aquatic	aquatic
	XM2T	SRS4724656	SRR9015047	SRP195340_seawater and aerosol metagenome metagenome_ms16_13mar_uw_pa_rna_	aerosol;marine;sea water	aquatic;marine|aquatic;sea
	XM2T	ERS1775637	ERR1995712	ERP023336_dissolved compounds excreted by copepods reshape the diversity and the activity of marine bacterioplankton community_promo_	activity;bacterioplankton;copepod;dissolution;excretion;marine;plankton;reshape	aquatic;marine
	XM2T	SRS2350596	SRR5821893	SRP111796_pelagic marine microbial communities from north sea - cogito_mtgs_120412 metagenome_pelagic marine microbial communities from north sea - cogito_mtgs_120412_	marine;mtgs;pelagic zone;sea	aquatic;marine|aquatic;sea
	XM2T	ERS4581508	ERR4173783	ERP121880_south african marine edna 2017_p.br.2_	coast;kenton;marine;sea water;water	aquatic;marine|aquatic;sea
	XM2T	SRS993301	SRR2104078	SRP061220_pelagic microbial community sample from north sea - cogito itags plate 3 random survey__	marine;neritic zone;pelagic zone;plate;sea water;sub-surface;water;zone	aquatic;marine|aquatic;sea
	XM2T	SRS1434672	SRR3500011	SRP075254_marine metagenome raw sequence reads_ce2_031water_	benthic zone;marine;mesocosm;outdoor;raw;sea;water	aquatic;sea|aquatic;marine
	XM2T	ERS1261445	ERR1543830	ERP016541_defining seasonal marine microbial community dynamics_defining seasonal marine microbial community dynamics_	marine;sea water;seasonal;surface;water	aquatic;marine|aquatic;sea
	XM2T	SRS4195567	SRR8379195	SRP174745_marine bacterial communities from monterey bay, california, united states - itags 80_s targeted loci_marine bacterial communities from monterey bay, california, united states - itags 80_s_	bay;marine;monterey	aquatic;marine
	XM2T	SRS993301	SRR2104001	SRP061220_pelagic microbial community sample from north sea - cogito itags plate 3 random survey__	marine;neritic zone;pelagic zone;plate;sea water;sub-surface;water;zone	aquatic;marine|aquatic;sea
	XM2T	SRS4724584	SRR9015119	SRP195340_seawater and aerosol metagenome metagenome_ms16_15marc_sml_pa_rna_	aerosol;sea water;sml	aquatic;sea
	XM2T	SRS1577487	SRR3938821	SRP079173_biological impacts of ocean acidification_in2_085water_fucus_	acid;fucus;indoor;ocean;water	aquatic;ocean
	XM2T	SRS993301	SRR2104059	SRP061220_pelagic microbial community sample from north sea - cogito itags plate 3 random survey__	marine;neritic zone;pelagic zone;plate;sea water;sub-surface;water;zone	aquatic;marine|aquatic;sea
	XM2T	ERS1459099	ERR1742357	ERP020022_catlin arctic survey 2010 l3_catlin arctic survey 2010 l3_	arctic;cold;polar;sea water;temperature;water	aquatic;sea
	XM2T	ERS1305755	ERR1597367	ERP016950_chlorination or chloramination: balancing the regulated thm formation and microbial inactivation in marine aquaculture waters_aquaculture_	aerobic;aquaculture;artificial;balancing;chlorination;evaporation;inactivation;marine;pond;sea water;thm;water	aquatic;marine|aquatic;sea
	XM2T	ERS4581509	ERR4173784	ERP121880_south african marine edna 2017_p.br.3_	coast;kenton;marine;sea water;water	aquatic;marine|aquatic;sea
	XM2T	SRS5761267	SRR10586346	SRP234682_southern california coastal lagoon estuary vibrio microbiome and metagenomes 2015-2016_tj1_mar_gatcgtgt_r1_	coast;estuary;lagoon;marine	aquatic;estuary|aquatic;marine
	XM2T	ERS327857	ERR315802	ERP003628_shotgun sequencing of tara oceans dna samples corresponding to size fractions for protist_shotgun sequencing of tara oceans dna samples corresponding to size fractions for protists_	ocean;protist;surface;tara	aquatic;ocean
	XM2T	SRS993301	SRR2104015	SRP061220_pelagic microbial community sample from north sea - cogito itags plate 3 random survey__	marine;neritic zone;pelagic zone;plate;sea water;sub-surface;water;zone	aquatic;marine|aquatic;sea
	XM2T	SRS3439412	SRR7384012	SRP150917_microbial community related to oil biodegradation in arctic sea ice and seawater (sw greenland)__	arctic;association;degradation;greenland;hydrocarbon;oil;sea ice;sea water	aquatic;sea
	XM2T	SRS3618017	SRR7633185	SRP155989_san diego seagrass_8_	bay;ocean;seagrass;water	aquatic;ocean
	XM2T	SRS2738724	SRR6352609	SRP126234_metabarcoding surveys of the arctic marine environment__	arctic;marine;water;waterbody	aquatic;marine
	XM2T	SRS6339217	SRR11350900	SRP253339_study of microbial diversity on aquaculture ecosystem_sequencing of 16s rrna gene from seawater or biofilm samples: hot seawater inlet at week 12_	aquaculture;biofilm;hot;inlet;realized;sea water	aquatic;sea
	XM2T	ERS1247931	ERR1530772	ERP016464_bergen ocean acidification mesocosms_bergen ocean acidification mesocosms_	acid;marine;mesocosm;ocean;sea water;water	aquatic;marine|aquatic;ocean|aquatic;sea
	XM2T	ERS4581517	ERR4173799	ERP121880_south african marine edna 2017_p.du.2_	coast;marine;sea water;water	aquatic;marine|aquatic;sea
	XM2T	ERS4581481	ERR4173844	ERP121880_south african marine edna 2017_p.tb.2_	coast;marine;sea water;water	aquatic;marine|aquatic;sea
	XM2T	SRS2198679	SRR5557955	SRP107058_sewage outflow marine plankton metagenome raw sequence reads_f16snsw3oct_	coast;marine;neritic zone;oligotrophic;outflow;pelagic zone;plankton;raw;sewage;waste water;water;waterbody;zone	aquatic;marine|aquatic;sea|aquatic;waste water
	XM2T	SRS1434385	SRR3500081	SRP075254_marine metagenome raw sequence reads_ce3_001water_	benthic zone;marine;mesocosm;outdoor;raw;sea;water	aquatic;sea|aquatic;marine
	XM2T	ERS492648	ERR594306	ERP001737_shotgun sequencing of tara oceans dna samples corresponding to size fractions for prokaryotes and large dna viruses_tara_20110726t1710z_122_event_pump_p_s_(5 m)_girus_nuc-dry_w0.45-0.8_tara_y100001978_	acid;dry;girus;high;latituden;longitudee;marine;ocean;peristaltic;plankton;pump;saline;size-fractionated;storage;surface;virus;water	aquatic;marine|aquatic;ocean
	XM2T	SRS2198682	SRR5557952	SRP107058_sewage outflow marine plankton metagenome raw sequence reads_f16scr3oct_	coast;marine;neritic zone;oligotrophic;outflow;pelagic zone;plankton;raw;scr;sewage;waste water;water;waterbody;zone	aquatic;marine|aquatic;sea|aquatic;waste water
	XM2T	SRS1434705	SRR3499967	SRP075254_marine metagenome raw sequence reads_ce2_003water_	benthic zone;marine;mesocosm;outdoor;raw;sea;water	aquatic;sea|aquatic;marine
	XM2T	SRS4724600	SRR9015103	SRP195340_seawater and aerosol metagenome metagenome_ms16_15marb_sml_t_rna_	aerosol;marb;sea water;sml	aquatic;sea
	XM2T	ERS493835	ERR2752164	ERP003708_shotgun sequencing of tara oceans dna samples corresponding to size fractions for dna viruses_tara_20111211t2040z_138_combined-events_cast_mb_m_(450 m)_virus_nuc-fe_w<-0.22_tara_r100000789_	acid;bottle;latituden;liquid;longitudee;marine;mesopelagic zone;niskin;nitrogen;ocean;plankton;saline;sbe;size-fractionated;storage;virus;water;zone	aquatic;marine|aquatic;ocean
	XM2T	SRS6412686	SRR11463724	SRP254875_microbial community development on model particles in the deep sulfidic waters of the black sea__	black;deep;sea;sulfide;water	aquatic;sea
	XM2T	ERS493888	ERR4691846	ERP003628_shotgun sequencing of tara oceans dna samples corresponding to size fractions for protist_tara_20111221t1620z_140_event_pump_p_s_(5 m)_prot_nuc-dna(100l)_w0.8->_tara_n000003055_	acid;high;latituden;liquid;longitudee;marine;nitrogen;ocean;peristaltic;plankton;protist;pump;size-fractionated;storage;surface;unicellular;water	aquatic;marine|aquatic;ocean
	XM2T	ERS4581507	ERR4173782	ERP121880_south african marine edna 2017_p.br.1_	coast;kenton;marine;sea water;water	aquatic;marine|aquatic;sea
	XM2T	SRS993302	SRR2104327	SRP061221_pelagic microbial community sample from north sea - cogito itags random survey__	marine;pelagic zone;sea water;sub-surface;water	aquatic;marine|aquatic;sea
	XM2T	SRS3232038	SRR7080642	SRP143787_coastal seawater microbial communities near pivers island, north carolina, united states - pico127 metagenome_coastal seawater microbial communities near pivers island, north carolina, united states - pico127_	coast;pivers;sea water	aquatic;sea
	XM2T	ERS487982	ERR868497	ERP006157_amplicon sequencing of tara oceans dna samples corresponding to size fractions for protists._tara_20090920t1045z_005_event_pump_p_s_(5 m)_prot_nuc-rna(100l)_w0.8-5_tara_x000000488_	acid;high;latituden;liquid;longitudee;marine;nitrogen;ocean;peristaltic;plankton;protist;pump;size-fractionated;storage;surface;unicellular;water	aquatic;marine|aquatic;ocean
	XM2T	SRS2530400	SRR6057912	SRP118527_oculina patagonica - microbiome (16s rrna) and diazotrophs (nifh) - raw sequence reads__	aquarium;coast;mucosa;nitrogen fixation;patagonica;raw;sea water	aquatic;sea
	XM2T	ERS490085	ERR599110	ERP001736_shotgun sequencing of tara oceans dna samples corresponding to size fractions for prokaryotes and large dna viruses_tara_20100712t1106z_065_combined-events_cast_mb_d_(30 m)_bact_nuc-dna(100l)_w0.22-3_tara_b000000441_	acid;bottle;chlorophyll;deep;latituden;liquid;longitudee;marine;niskin;nitrogen;ocean;plankton;saline;sbe;size-fractionated;storage;virus;water	aquatic;marine|aquatic;ocean
	XM2T	SRS4724732	SRR9014971	SRP195340_seawater and aerosol metagenome metagenome_ms16_15marb_uw_pa_rna_	aerosol;marb;sea water	aquatic;sea
	XM2T	ERS2794307	ERR2843943	ERP111496_kwangyang bay ocean virome_kwangyang bay ocean virome_	bay;kwangyang;marine;ocean;sea water;virome;virus;water	aquatic;marine|aquatic;ocean|aquatic;sea
	XM2T	SRS5761288	SRR10586325	SRP234682_southern california coastal lagoon estuary vibrio microbiome and metagenomes 2015-2016_tj2_mar_acgtctcg_r2_	coast;estuary;lagoon;marine	aquatic;estuary|aquatic;marine
	XM2T	ERS3334815	ERR3245512	ERP114448_water microbiome characterization of several habitats of the lagoon of aveiro (pt)_wl.3_	channel;lagoon;pond;water	aquatic
	XM2T	SRS1434373	SRR3500069	SRP075254_marine metagenome raw sequence reads_ce2_103water_	benthic zone;marine;mesocosm;outdoor;raw;sea;water	aquatic;sea|aquatic;marine
	XM2T	SRS2217858	SRR5586946	SRP107850_aquatic metagenome targeted locus (loci)__	aquatic	aquatic
	XM2T	SRS4724601	SRR9015102	SRP195340_seawater and aerosol metagenome metagenome_ms16_15mara_bott_fl_rna_	aerosol;mara;sea water	aquatic;sea
	XM2T	ERS490071	ERR599268	ERP018626_diplonemids are the most diverse planktonic eukaryotes in the world ocean_tara_20100712t0650z_065_combined-events_cast_mb_m_(850 m)_prot_nuc-rna(100l)_w0.8-200_tara_n000000987_	acid;bottle;diplonemids;latituden;liquid;longitudee;marine;mesopelagic zone;niskin;nitrogen;ocean;plankton;protist;sbe;size-fractionated;storage;unicellular;water;zone	aquatic;marine|aquatic;ocean
	XM2T	ERS1459113	ERR1742371	ERP020022_catlin arctic survey 2010 l3_catlin arctic survey 2010 l3_	arctic;cold;polar;sea water;temperature;water	aquatic;sea
	XM2T	ERS1247911	ERR1530752	ERP016464_bergen ocean acidification mesocosms_bergen ocean acidification mesocosms_	acid;marine;mesocosm;ocean;sea water;water	aquatic;marine|aquatic;ocean|aquatic;sea
	XM2T	SRS4724616	SRR9015087	SRP195340_seawater and aerosol metagenome metagenome_ms16_17mara_sml_fl_rna_	aerosol;mara;sea water;sml	aquatic;sea
[truncated: 200 more rows]

## Sheet: S7
	Taxa	Tree_ID	SUM AA	SUM CBM	SUM CE	SUM GH	SUM GT	SUM PL	Sulfatase	SUM SusD	SUM SusC	SUM TonB	AA1_3	AA10	AA10|GH18	AA12	AA2	AA3	AA3_2	AA3|AA3_2	AA4	AA5_2	AA5|AA5_2	AA6	AA7	CBM0	CBM0|CBM32	CBM10|CBM13|CBM5	CBM10|CBM13|CBM5|CBM57	CBM10|CBM44|CBM5	CBM10|CBM47|CBM5	CBM10|CBM5|CBM57	CBM12	CBM12|CBM5	CBM13	CBM13|CBM3	CBM13|CBM32	CBM13|CBM32|CBM35	CBM13|CBM32|CBM57|CBM6	CBM13|CBM32|CBM6	CBM13|CBM35	CBM13|CBM42	CBM13|CBM44	CBM13|CBM47	CBM13|CBM51	CBM13|CBM57	CBM13|CBM57|CBM6	CBM13|CBM6	CBM13|CBM62
[truncated: 108 more rows]
[truncated: 918 more columns]

[truncated: 4 more sheets: S8, S9, S10, S11]
